# Supplementary material for: Identifying novel associations in GWAS by hierarchical Bayesian latent variable detection of differentially misclassified phenotypes
Source: BMC Bioinformatics. 2020 May 7;21:178. doi: 10.1186/s12859-020-3387-z (PMC7204256; doi:10.1186/s12859-020-3387-z)
Supplement: Supplementary file 2 — Additional file 2. P-values of GWAS for original and PheLEx corrected UK Biobank bipolar disorder and epilepsy phenotypes. We provide p-values from GWAS of original bipolar disorder phenotype, PheLEx corrected bipolar disorder phenotype, original epilepsy phenotype, and PheLEx corrected epilepsy phenotype. [file 12859_2020_3387_MOESM2_ESM.xlsx]

## Sheet: Orig. Epilepsy p-values
rs79373928	0.912931
rs11240779	0.216946
rs116452738	0.67984
rs4970382	0.0540542
rs13303222	0.561353
rs13303101	0.718993
rs192998324	0.466661
rs55678698	0.475244
rs41285790	0.509342
Affx-89008640	0.0792696
rs144656266	0.853961
rs35471880	0.503353
rs112164716	0.559108
rs13303010	0.299019
rs115741058	0.885145
rs201730138	0.0151136
rs41285810	0.414126
rs78850589	0.82327
rs3829740	0.15809
Affx-15504485	0.927746
rs3748588	0.712796
rs72891183	0.935438
rs28869591	0.908786
rs78164078	0.479228
rs35940137	0.99994
rs2799070	0.330097
rs28591569	0.83401
rs138031468	0.66403
rs138288952	0.459507
rs79016973	0.111478
rs149814455	0.317149
rs146243145	0.755643
rs9697293	0.489342
rs116836855	0.0940344
rs200232485	0.0923568
rs144620006	0.510578
rs2275811	0.658662
rs145444272	0.399705
rs2710887	0.261485
rs144245019	0.423691
rs9778201	0.0468841
rs7520893	0.691732
rs11260596	0.110254
rs151035904	0.125352
rs115057577	0.880149
rs115723010	0.969249
rs144168476	0.969095
rs61766340	0.823651
rs3737727	0.501849
rs75079403	0.242804
rs115662838	0.654477
rs6687776	0.311017
rs147606383	0.233006
rs61766344	0.0307602
rs57414802	0.03821
rs9442373	0.581045
rs55945496	0.634578
rs4072537	0.370726
rs6604971	0.314347
rs116661896	0.523738
rs7538773	0.369757
rs112695918	0.289214
rs77277598	0.179062
rs72894004	0.847356
rs11260542	0.0127517
rs79295821	0.0685751
rs6671609	0.210949
rs75179781	0.932825
rs114390380	0.621455
rs200208314	0.0185937
rs13374146	0.184002
rs138745293	0.781153
rs41285820	0.417795
rs1320571	0.340353
rs74475385	0.219619
rs4634847	0.915508
rs12120877	0.580453
rs114946555	0.111876
rs143092669	0.88265
rs141996135	0.653282
rs78479912	0.0183455
rs4970422	0.715994
rs114757189	0.535758
rs6603782	0.618164
rs715643	0.37346
rs72631899	0.382415
rs75668831	0.986783
rs6685064	0.775064
rs12751100	0.191505
rs140170231	0.607607
rs79943571	0.576259
rs13306651	0.208702
rs145341583	0.151051
rs2477781	0.768019
rs149746396	0.220016
rs150672559	0.77365
rs149099807	0.224319
rs140107023	0.508104
rs200138692	0.290547
rs111933693	0.146448
rs146517668	0.973831
rs138406527	0.200469
rs17851391	0.812762
rs11548045	0.133991
rs190004171	0.392883
rs189474682	0.418165
rs141015036	0.421773
rs9439458	0.00176234
rs146731359	0.4005
rs114928482	0.229266
rs41285842	0.103736
rs146206869	0.350798
rs187039783	0.432054
rs1887284	0.145364
rs3753332	0.0507038
rs3118509	0.0942748
rs4970458	0.649614
rs77661767	0.266034
rs61774870	0.969482
rs11492279	0.969598
rs4369171	0.794386
rs79836664	0.245938
rs78656035	0.404644
rs114944847	0.900226
rs114859950	0.908726
rs11523819	0.154493
rs28669173	0.799297
rs4074198	0.706987
rs28487995	0.459983
Affx-52322439	0.438443
Affx-52322446	0.217346
rs115980964	0.330399
rs7796	0.227747
rs75816936	0.388993
rs72634840	0.322133
rs72634841	0.143387
rs199931813	0.632433
rs6603811	0.915374
rs59555069	0.950288
rs77787690	0.0890729
rs79516120	0.420323
rs61774984	0.0595016
rs114622732	0.00920303
rs72634852	0.301441
rs941532	0.876882
Affx-80290546	0.0360274
rs76385183	0.176694
rs3795289	0.449521
rs146150343	0.657304
rs78791970	0.911367
rs200056196	0.799179
rs202000786	0.0422476
rs200214481	0.305603
rs77942583	0.846337
rs76255054	0.0108012
rs13303156	0.345149
rs13303195	0.0470268
rs6662278	0.437745
rs28706276	0.809673
rs6682175	0.0700092
rs13303124	0.360031
rs3128312	0.432322
rs13303086	0.276647
rs55977422	0.723663
rs74372554	0.839258
rs3121822	0.347341
rs28709994	0.348109
rs4648795	0.862976
rs3128319	0.944508
rs3121828	0.673943
rs4454477	0.741069
rs78305720	0.341053
rs78645774	0.641679
rs3107137	0.898667
rs28719902	0.595922
rs12744596	0.449134
rs3753242	0.799783
rs384726	0.750349
rs11583093	0.823827
rs190347047	0.9528
rs61776610	0.646542
rs80320542	0.173006
rs76910431	0.577586
rs74912021	0.616909
rs146607591	0.290423
rs41315340	0.476873
rs2503712	0.331109
rs72637878	0.249283
rs11577042	0.57982
rs72637886	0.665144
rs10910032	0.382986
rs114462818	0.584835
rs55683510	0.331202
rs6686375	0.972921
rs17372827	0.62915
rs72643475	0.91273
rs75280988	0.490505
rs4648631	0.879933
rs60363208	0.459165
rs58351713	0.185646
rs116161617	0.168919
rs79907870	0.835174
rs2843151	0.533067
rs150504740	0.983484
rs2279677	0.702605
rs72642142	0.722391
rs2843149	0.306388
rs2645074	0.339869
rs35273536	0.281172
rs78615410	0.0660143
rs61762091	0.542883
rs56298931	0.377818
rs12757417	0.833891
rs1472319	0.979364
rs72920968	0.0101508
rs2645072	0.067221
rs903915	0.120742
rs114820209	0.331371
rs7545940	0.855075
rs2840535	0.8712
rs10910061	0.0980507
rs116550976	0.620391
rs56199918	0.0726227
rs115217673	0.118466
rs2843128	0.561743
rs74366400	0.61723
rs11804135	0.464143
rs16825102	0.663294
rs3736330	0.507169
rs4648838	0.534286
rs112558316	0.114895
rs72642191	0.719749
rs1129333	0.880794
rs2494591	0.969821
rs34574702	0.290474
rs114573763	0.679403
rs12023660	0.587721
rs2494640	0.699475
rs4648843	0.800364
rs74943598	0.494152
rs942819	0.67766
rs2477686	0.131341
rs79868541	0.566726
rs11588930	0.0267847
rs117704179	0.944236
rs41315664	0.760469
rs200040569	0.0191939
rs114856389	0.0599382
rs4648639	0.00878823
rs75646104	0.0941975
rs76591030	0.407447
rs2494610	0.21107
rs116387284	0.438209
rs12131236	0.0955204
rs115568561	0.751535
rs2257763	0.947641
rs10910097	0.887711
rs149776280	0.801437
rs34571135	0.801693
rs114996135	0.865528
rs150660153	0.580936
rs75596555	0.687884
rs55649610	0.0210799
rs117565304	0.268478
rs114117211	0.291926
rs114858168	0.401781
rs10909851	0.469883
rs72646048	0.367684
Affx-8453555	0.777595
rs6679232	0.593639
rs181333108	0.853806
rs72646050	0.588433
rs34583461	0.945703
rs35401657	0.954621
rs61763660	0.842247
rs12083883	0.962276
rs12567869	0.313122
rs61763690	0.25259
rs10797342	0.483926
rs114982359	0.912425
rs79327914	0.938795
rs78592587	0.965099
rs72629424	0.268482
rs2925494	0.516794
rs10797358	0.150897
rs71632399	0.835289
rs188539852	0.834864
rs1869970	0.884197
rs10797368	0.970887
rs79561271	0.315066
rs58636688	0.685197
rs141625056	0.00957655
rs2993505	0.225186
rs2842925	0.535256
rs12731464	0.971438
rs112563471	0.667408
rs11586705	0.113421
rs6685625	0.678549
rs116142632	0.807431
rs35806103	0.937544
rs78841195	0.138717
rs12409277	0.0994124
rs12724379	0.849106
rs115843581	0.386914
rs1125017	0.104023
rs76425763	0.750475
rs12563622	0.30868
rs7515436	0.586411
rs55932943	0.813756
rs7539543	0.504395
rs2981872	0.103254
rs2376813	0.489444
rs12740402	0.811609
rs2742672	0.147416
rs77009640	0.211672
rs10909883	0.747398
rs2235176	0.982833
rs116593856	0.9515
rs2817184	0.196155
rs115692019	0.148575
rs12120940	0.288915
rs2651909	0.287679
rs2817186	0.497339
rs2817187	0.683796
rs207199	0.838431
rs79135020	0.451367
rs2817128	0.728244
rs71634325	0.67404
rs17390062	0.957897
rs78113663	0.0145598
rs74874070	0.523101
rs2817132	0.341814
rs187194973	0.281692
rs78466523	0.72142
rs10752733	0.902272
rs114482973	0.523913
rs2651912	0.105833
rs950449	0.575112
rs114739825	0.596436
rs12095716	0.725878
rs74048307	0.177933
rs10909899	0.407937
rs3753758	0.337175
rs12403684	0.78752
rs114274969	0.365438
rs2651888	0.916763
rs905130	0.860507
rs77301359	0.293658
rs905138	0.773232
rs115586394	0.383606
rs10797386	0.747099
rs12140190	0.135253
rs12143201	0.611094
rs114489617	0.790526
rs2455119	0.0957186
rs116194159	0.0993298
rs61759192	0.20669
rs2500297	0.877133
rs12757342	0.111237
rs115611297	0.871046
rs116356993	0.889894
rs2455144	0.438565
rs115783718	0.892141
rs114496206	0.896254
rs114483317	0.712659
rs12047667	0.223632
rs10909931	0.543031
rs2483275	0.627355
rs4648478	0.0279477
rs2483278	0.401905
rs77188861	0.236358
rs16824328	0.279419
rs12076855	0.521745
rs2483256	0.612703
rs946760	0.543495
rs946759	0.022426
rs75477577	0.78299
rs2483271	0.391541
rs17395449	0.927806
rs115938161	0.290268
rs4648485	0.19867
rs2493310	0.81619
rs12085231	0.398496
rs117381898	0.438757
rs78743764	0.736796
rs2245703	0.72917
rs6666433	0.181317
rs113511153	0.573416
rs2493304	0.90792
rs72633329	0.920178
rs870124	0.933223
rs76856821	0.803308
rs10492937	0.330173
rs2483235	0.391881
rs870171	0.515362
rs2483239	0.0563212
rs2493277	0.545841
rs199972068	0.709433
rs2493272	0.337386
rs12728419	0.729106
rs80306463	0.75469
rs9424295	0.988931
rs79456262	0.088677
rs11808779	0.22318
rs41315284	0.654222
rs113192826	0.0994564
rs199684134	0.516079
rs202076079	0.233806
rs200407453	0.729661
rs201703264	0.396109
rs947349	0.13381
rs41307039	0.241098
rs115852179	0.541711
rs67181577	0.405784
rs34724272	0.214758
rs2794324	0.366343
rs9970944	0.304211
rs12562983	0.826825
rs34673906	0.855618
rs77282509	0.656478
rs61762173	0.498857
rs79336837	0.985415
rs869697	0.374611
rs7533321	0.403358
rs9628616	0.627399
rs75995598	0.915484
rs4431782	0.905068
rs10909973	0.374203
rs2821046	0.0849483
rs115264380	0.928353
rs2794320	0.357746
rs74469838	0.819836
rs7513275	0.508607
rs60835757	0.0163144
rs4648528	0.699581
rs12121341	0.265823
rs113372719	0.62171
rs115139039	0.5534
rs151278945	0.656648
rs2760320	0.3273
rs115919043	0.0501046
rs3765689	0.0945454
rs79763413	0.46782
rs76161888	0.334251
rs6697769	0.431919
rs2368544	0.528368
rs875233	0.762689
rs3765696	0.885287
rs12059505	0.0834779
rs116246270	0.290378
rs3765705	0.0154001
rs3765714	0.902026
rs3753206	0.0027459
rs114522823	0.185573
rs1885871	0.510383
rs78353993	0.9788
rs78360892	0.617711
rs1078687	0.0652285
rs78340412	0.674968
rs115694533	0.262527
rs6424089	0.555996
rs3765761	0.432167
rs113253012	0.449671
rs1181868	0.0192639
rs148799746	0.420266
rs76597070	0.838187
rs116115802	0.30966
rs41303855	0.143949
rs1181883	0.053594
rs78231122	0.585696
rs11806371	0.501066
rs144028564	0.788209
rs12081256	0.241957
Affx-89021359	0.180986
Affx-89014433	0.793029
Affx-89025380	0.731726
rs6669358	0.753549
rs187446758	0.153448
rs1181874	0.948893
rs144089943	0.224676
rs2275837	0.3171
Affx-80267179	0.81144
rs77799767	0.0736685
rs11547616	0.721116
rs12563491	0.362717
rs138729139	0.244213
rs2253143	0.175008
rs116528445	0.891245
rs142886325	0.127819
rs34692790	0.900639
rs77454585	0.613657
rs116831330	0.338504
rs148465057	0.613044
rs145728798	0.695419
rs77488694	0.834352
rs77163906	0.682907
rs11578581	0.580019
rs114686914	0.908868
rs10909810	0.264203
rs75683196	0.717776
rs12738235	0.29926
rs150541762	0.830951
rs79347033	0.339299
rs12071660	0.823705
rs116294018	0.727374
rs114196787	0.339991
rs145371506	0.591411
rs41315256	0.638736
rs111405753	0.190778
rs4274008	0.461074
rs45555931	0.920932
rs28623548	0.832656
rs78783957	0.619594
rs61770388	0.0339096
rs74559159	0.690853
rs66859195	0.00494504
rs35265992	0.766038
rs34345080	0.161333
rs6695346	0.705447
rs28438555	0.976378
rs61770400	0.297085
Affx-35302402	0.782633
rs7518198	0.323238
rs116446811	0.700585
rs4654480	0.105021
rs4654482	0.394215
rs74050439	0.163612
rs10915433	0.325134
rs6681347	0.926344
rs115402422	0.871259
rs6426393	0.786611
rs11578019	0.856801
rs58856511	0.985591
rs4654448	0.491637
rs10915570	0.436338
rs55866108	0.15212
rs74812776	0.494526
rs4328052	0.0616352
rs12409038	0.202188
rs115563135	0.315402
rs60034634	0.420412
rs12749761	0.81715
rs10915360	0.359804
rs4391636	0.750195
rs78227912	0.966236
rs4639725	0.819408
rs10915421	0.841341
rs4481820	0.232444
rs55938404	0.925571
rs72629584	0.840314
rs10915428	0.691988
rs7523426	0.740439
rs74049021	0.0490002
rs7548756	0.897868
rs79256816	0.554553
rs72629594	0.0783671
rs4654486	0.725151
rs78231970	0.111871
rs76524407	0.284943
rs12083774	0.556524
rs10915444	0.621599
rs16840831	0.936956
rs12402282	0.652136
rs75291763	0.165395
rs55641642	0.505913
rs4654418	0.973926
rs113485362	0.516559
rs114049972	0.405255
rs7553814	0.440567
rs10915478	0.2605
rs1874268	0.87518
rs6426406	0.52682
rs76563015	0.472645
rs7532225	0.398331
rs11580697	0.107479
rs114639772	0.114832
rs115608881	0.902013
rs966321	0.660878
rs72631052	0.635766
rs12745470	0.54789
rs74049149	0.816897
rs1390136	0.506899
rs7413845	0.764617
rs115293227	0.948197
rs74049161	0.689721
rs1490413	0.795694
rs1817914	0.822863
rs2934983	0.765435
rs34591111	0.95379
rs12073612	0.514663
rs12408012	0.786464
rs1874269	0.581442
rs12408633	0.91402
rs2130618	0.391361
rs114295570	0.221609
rs72631080	0.0627676
rs75704745	0.676194
rs1845635	0.887523
rs72632742	0.0398499
rs115174136	0.300941
rs4654530	0.0325609
rs114342062	0.0404224
rs10915531	0.204307
rs79062302	0.565886
rs1762813	0.0166812
rs56165728	0.00826908
rs705682	0.0248994
rs17453210	0.206422
rs662036	0.13867
rs12757108	0.909092
rs72633529	0.0355245
rs12146149	0.49533
rs55653177	0.421715
rs705690	0.8057
rs350191	0.331268
rs12755079	0.966611
rs4654439	0.0422344
rs55989806	0.726286
rs114427637	0.865388
rs115548333	0.98466
rs75575768	0.454904
rs916405	0.42355
rs74833106	0.0685703
rs116325392	0.793012
rs241210	0.839817
rs1541318	0.82245
rs12741243	0.895926
rs2411778	0.140476
rs2176113	0.814441
rs114519157	0.793183
rs553691	0.203142
rs114548240	0.589528
rs10915571	0.732317
rs2411887	0.701008
rs12145928	0.253499
rs77849464	0.273601
rs114777976	0.437778
rs12029434	0.867692
rs77064382	0.853682
rs114237629	0.249632
rs2071967	0.987328
rs7533451	0.510845
rs12405495	0.967011
rs900501	0.150643
rs6658098	0.499754
rs11587129	0.927027
rs4654585	0.861238
rs16839447	0.488846
rs78598397	0.275169
rs2071996	0.0433156
rs77278319	0.0379108
rs114235078	0.0514098
rs16839469	0.636616
rs17349117	0.0356303
rs60796722	0.251037
rs3886389	0.54577
rs75831216	0.851305
rs6681520	0.414271
rs4654593	0.151837
rs1483197	0.0461115
rs989309	0.268757
rs242056	0.56395
rs12135881	0.705499
rs242048	0.232643
rs36028110	0.653839
rs76770766	0.524971
rs72638877	0.054341
rs371605	0.833521
rs114054111	0.0432064
rs115722628	0.896829
rs3766974	0.209898
rs78266827	0.205216
rs2743980	0.00643945
rs144818013	0.865712
rs3766977	0.898764
rs12133924	0.541741
rs12082538	0.422881
rs78287039	0.750361
rs12122126	0.812906
rs7518369	0.546382
rs10915622	0.66017
rs12742986	0.10077
rs72639970	0.123932
rs6671286	0.234507
rs10915644	0.682549
rs114242555	0.248554
rs12044914	0.440755
rs77821625	0.0184235
rs115117311	0.813085
rs12025356	0.710379
rs72634113	0.211647
rs72634122	0.212278
rs115039225	0.46675
rs113426433	0.149096
rs11585038	0.737485
rs74055305	0.416958
rs61764931	0.229148
rs6658988	0.388407
rs9426488	0.986862
rs12049256	0.675497
rs55790677	0.410256
rs12757225	0.495034
rs10915296	0.396402
rs10799145	0.135086
rs114377297	0.20387
rs72635316	0.138192
rs12025571	0.793217
rs10915301	0.993056
rs74836301	0.0932593
rs75705882	0.0335482
rs6666618	0.684435
rs12736331	0.308531
rs61766693	0.862193
rs116315507	0.493334
rs10158116	0.361256
rs1870516	0.701708
rs76601146	0.554255
rs12070935	0.369085
rs1563793	0.122614
rs143765258	0.998826
rs79651090	0.234975
rs115021433	0.0449083
rs116246934	0.0350833
rs77810796	0.486963
rs10915324	0.593313
rs74972820	0.340449
rs113401041	0.435012
rs116183990	0.28362
rs12751551	0.916055
rs922123	0.621644
rs78842089	0.973509
rs10915341	0.468714
rs10915342	0.887382
rs4949171	0.404119
rs56365782	0.406893
rs10492923	0.986267
rs77849574	0.00766548
rs4345839	0.090526
rs12411059	0.286466
rs10915365	0.044585
rs79967614	0.963007
rs4076635	0.0408126
rs6698702	0.376632
rs12039641	0.710555
rs78817209	0.223763
rs79053480	0.0232934
rs56295354	0.111394
rs9439546	0.0293311
rs75422994	0.442079
rs75110355	0.253786
rs10915395	0.534178
rs76258563	0.972401
rs4475768	0.36262
rs16840267	0.75927
rs112895933	0.120014
rs72852179	0.981359
rs7419115	0.985941
rs35448192	0.206158
rs12034446	0.0359614
rs4847582	0.898241
rs7525806	0.656679
rs11808981	0.140148
rs12746195	0.0637697
rs114313011	0.186333
rs12733390	0.770201
rs478357	0.827682
rs80200284	0.172506
rs72639353	0.507236
rs17457716	0.286515
rs116576652	0.69069
rs72639366	0.531264
rs61763309	0.432033
rs9439550	0.378192
rs115216699	0.32904
rs59194845	0.124219
rs78230742	0.0799209
rs76993906	0.754204
rs912994	0.186201
rs77437426	0.811632
rs12410822	0.471379
rs74767203	0.614574
rs79548697	0.389905
rs72639400	0.270291
rs11801490	0.374225
rs61763342	0.758939
rs34900182	0.621232
rs56093319	0.87099
rs12131421	0.529616
rs113332998	0.643576
rs2355	0.891586
rs12402981	0.330895
rs76761725	0.85773
rs116613992	0.0248932
rs12079662	0.175943
rs61759103	0.251476
rs58455457	0.621321
rs12566781	0.539905
rs12023817	0.886993
rs1004125	0.814928
rs9787315	0.64784
rs10907219	0.636505
rs9662668	0.341279
rs79927146	0.216831
rs9729649	0.60597
rs9730418	0.828276
rs12729096	0.383577
rs72640661	0.729713
rs11260635	0.595189
rs34410881	0.215113
rs9439581	0.498159
rs7515958	0.401874
rs115163362	0.41619
rs4845835	0.501015
rs12078722	0.593286
rs115146518	0.109415
rs11583994	0.0393793
rs1291910	0.867666
rs1695639	0.0379293
rs1695641	0.687764
rs77452235	0.834548
rs1775418	0.0823638
rs61762122	0.342137
rs76037289	0.923705
rs77884292	0.203481
rs116710214	0.0637859
rs770685	0.669017
rs11260661	0.676666
rs9439603	0.359099
rs79319121	0.989897
rs945323	0.264137
rs6701610	0.93525
rs77597942	0.370412
rs35398276	0.56089
rs709184	0.119523
rs72641973	0.948071
rs707591	0.00210663
rs6699073	0.771222
rs770701	0.0282158
rs2649070	0.625377
rs11579624	0.523617
rs75995367	0.0748809
rs12074462	0.933951
rs2649092	0.259586
rs4845815	0.258119
rs114119915	0.105905
rs72851690	0.837064
rs80030164	0.603126
rs115244944	0.857644
rs72643055	0.131061
rs61763328	0.182122
rs28457723	0.24941
rs7414479	0.338388
rs72643071	0.957529
rs116575633	0.736533
rs75357895	0.210071
rs11121170	0.819452
rs72856113	0.788153
rs11121453	0.366897
rs74051394	0.192475
rs548726	0.763902
rs112282589	0.340751
rs35641267	0.715037
rs56293443	0.532526
rs12737596	0.824953
rs12078643	0.149868
rs139022622	0.779329
rs113445782	0.192304
rs139767853	0.718454
rs41280798	0.277749
rs1287638	0.869346
rs187947581	0.836339
rs183885357	0.33303
rs1287636	0.508307
rs959240	0.306811
rs34248917	0.246454
rs12058375	0.378254
rs2312464	0.128783
rs72630615	0.748459
rs571655	0.225897
rs12093500	0.940731
rs76978389	0.913387
rs12118405	0.541653
rs551207	0.523788
rs10779677	0.00448017
rs116716786	0.841452
rs17028948	0.7211
rs61762130	0.455919
rs11588889	0.683714
rs201065230	0.627787
rs114935498	0.780149
rs531099	0.0200383
rs806114	0.169009
rs4908483	0.326452
rs59531860	0.0183712
rs3789563	0.221097
rs4908733	0.542496
rs202153711	0.619875
rs114203928	0.922429
rs71629764	0.757037
rs78988914	0.913959
rs72630676	0.390687
rs79760156	0.199746
rs11121183	0.251877
rs7513468	0.165379
rs11582803	0.272658
rs3789531	0.289856
rs2294936	0.125361
rs11583631	0.876073
rs4908763	0.314329
rs2785580	0.13411
rs114606171	0.883167
rs80028342	0.664385
rs1883606	0.434383
rs1883604	0.497129
rs12034457	0.241315
rs150062924	0.432813
rs61760800	0.356084
rs35020689	0.865314
rs731975	0.44723
rs114162822	0.935464
rs80166192	0.0747217
rs11121407	0.363627
rs116735038	0.926974
rs2294713	0.314257
rs35835676	0.636071
rs3789521	0.489131
rs45596539	0.487197
rs61760806	0.724914
rs200882245	0.316507
rs3747974	0.821839
rs116585811	0.770454
rs114198341	0.0373733
rs188463518	0.0708685
rs180888799	0.175017
rs1043971	0.769901
rs142015102	0.0621765
rs11590458	0.64395
rs74049515	0.950675
rs61739537	0.18202
rs55687307	0.547217
rs41278926	0.889145
rs116506333	0.112358
rs78630437	0.891596
rs115296355	0.74955
rs72858315	0.557238
rs34853430	0.903892
rs7525856	0.947945
rs114321116	0.714647
rs742507	0.191985
rs7514677	0.444103
rs111876500	0.597874
rs146144846	0.755938
rs114452454	0.414095
rs4908892	0.28863
rs11121879	0.760032
rs3170675	0.892572
rs144713080	0.949955
rs61730399	0.147842
rs141032388	0.0872183
rs111400494	0.81279
Affx-52350272	0.412516
rs11121914	0.672856
rs2986749	0.482998
rs201669114	0.931441
rs74049595	0.0843559
rs77948669	0.195579
rs3007434	0.466946
rs932112	0.141435
rs6693391	0.432307
rs12742808	0.992912
rs76948507	0.624887
rs41278020	0.696161
rs147969126	0.901975
rs140284805	0.370708
rs35118458	0.76453
rs114555118	0.0970007
rs4908565	0.589393
rs201171	0.568417
rs11591172	0.217979
rs146030353	0.566088
rs116631064	0.756337
rs138429240	0.749839
rs41278030	0.110773
rs138002206	0.251619
rs17365584	0.492931
rs56150786	0.168961
rs75305802	0.854266
rs115115600	0.00202466
rs365650	0.114533
rs11590169	0.581464
rs449250	0.322187
rs17029815	0.482621
rs12752369	0.0289487
rs78116825	0.0348103
rs12735232	0.91036
rs17441010	0.811237
rs17441375	0.811717
rs7521838	0.131917
rs185305928	0.0555852
rs74429594	0.571116
rs77398102	0.0636067
rs72638543	0.985156
rs61780894	0.559673
rs1828308	0.903477
rs76446959	0.00918584
rs112136069	0.340391
rs72638597	0.67164
rs6685802	0.409339
rs71637364	0.731719
rs61780952	0.790597
rs7552540	0.820158
rs11587771	0.119019
rs11120831	0.339174
rs116444891	0.832554
rs17345754	0.129657
rs17345768	0.229427
rs2071917	0.411713
rs182840884	0.667432
rs4908438	0.764029
rs75988591	0.812177
rs17349921	0.774204
rs76189463	0.292272
rs74051131	0.624
rs12032971	0.0743557
rs970973	0.283475
rs76619529	0.689819
rs79870337	0.204285
rs56040581	0.29995
rs78335073	0.0739452
rs114579811	0.616913
rs80082567	0.342653
rs6680365	0.534486
rs4908604	0.754912
rs17030477	0.370842
rs72641232	0.221645
rs58258089	0.907347
rs1304712	0.337438
rs72641240	0.0969508
rs76288140	0.7123
rs6702562	0.720674
rs114699405	0.785339
rs114128648	0.0555344
rs17350137	0.274479
rs77558207	0.649543
rs80031760	0.259103
rs6577429	0.861003
rs4908612	0.386921
rs4908613	0.906705
rs78775474	0.39776
rs7541881	0.32862
rs116410651	0.982792
rs112778551	0.563088
rs12025895	0.250381
rs78247133	0.0489242
rs10864293	0.854321
rs12404510	0.267462
rs11120899	0.977988
rs72863583	0.718361
rs6674628	0.266772
rs74898392	0.0607398
rs79870386	0.477509
rs72642818	0.0707524
rs116210774	0.152688
rs79099964	0.262749
rs71637379	0.207144
rs12134390	0.747549
rs114873015	0.69275
rs6692817	0.20594
rs7537181	0.802439
rs55782820	0.549528
rs4908637	0.861822
rs75822390	0.832931
rs56354201	0.253287
rs9988557	0.773135
rs77058658	0.368799
rs75562159	0.320863
rs74353289	0.842004
rs1725251	0.533998
rs35419744	0.542421
rs1750840	0.51078
rs1616122	0.627508
rs75507805	0.761212
rs6664987	0.719481
rs72642868	0.861774
rs12091424	0.382246
rs1725271	0.303602
rs1725261	0.572328
rs80036816	0.00939603
rs12063665	0.35948
rs1193180	0.0129712
rs74528821	0.325066
rs1193179	0.713892
rs12067951	0.668166
rs116600349	0.876465
rs1193167	0.0527319
rs11120964	0.176152
rs113988924	0.00424634
rs76167835	0.714662
rs78815084	0.720085
rs78552027	0.412483
rs34681732	0.280387
rs4908656	0.120236
rs1193159	0.723809
rs12043374	0.00327158
rs187258723	0.0895221
rs35764813	0.59864
rs4317829	0.189827
rs75065605	0.694838
rs941017	0.350247
rs75386123	0.949638
rs115071930	0.000718927
rs6658290	0.977619
rs17376251	0.71862
rs7555394	0.113284
rs77501220	0.658329
rs17027053	0.0254631
rs200318010	0.676006
rs3737907	0.421198
rs144242373	0.347527
rs77914680	0.987999
rs116323785	0.769323
rs6658296	0.500432
rs3011926	0.028434
rs115389505	0.102721
rs80049809	0.0787635
rs112434103	0.663304
rs12724413	0.749739
rs115569408	0.5954
rs41278954	0.143637
rs697682	0.757233
rs12141043	0.181958
rs79423628	0.814625
rs147327372	0.413362
rs142921497	0.686032
rs145213510	0.00639701
rs2640909	0.377889
rs144178755	0.517132
rs35072750	0.545758
rs41307858	0.424143
rs228648	0.845959
rs228636	0.346193
Affx-14445234	0.300786
rs72633042	0.724043
rs11121046	0.6532
rs170550	0.809406
rs34216262	0.814996
rs680522	0.55531
rs161803	0.389389
rs76198826	0.529288
rs9657963	0.451942
rs226476	0.0812338
rs79866090	0.755894
rs178932	0.543869
rs71653619	0.956344
rs71653620	0.623735
rs34781518	0.555674
rs72634253	0.445124
rs72634255	0.815155
rs13374405	0.469562
rs115822521	0.00997028
rs11582641	0.746892
rs56296862	0.826757
rs7520669	0.918635
rs11121104	0.751714
rs116284479	0.240388
rs9434615	0.188875
rs9434618	0.405817
rs6701300	0.839581
rs115213768	0.141374
rs17032281	0.526858
rs78872232	0.725223
rs78056657	0.085612
rs147458259	0.598587
rs6663882	0.126269
rs17509537	0.495335
rs76164182	0.540415
rs299500	0.476339
rs7513908	0.136389
rs6657240	0.927414
rs11584255	0.532047
rs55662981	0.0624009
rs72862657	0.990096
rs438895	0.123606
rs78824818	0.34389
rs11121162	0.426271
rs2289730	0.170065
rs199862899	0.972384
rs2289731	0.229426
rs7552012	0.943711
rs4908753	0.797998
rs76419978	0.376007
rs114016237	0.281014
rs148981427	0.0300022
rs201922249	0.683737
rs113121828	0.515021
rs35608792	0.235257
rs147112611	0.294334
rs115846081	0.106115
rs72636944	0.2733
rs115136021	0.682602
rs1150398	0.427112
rs115344563	0.501004
rs17386406	0.672249
rs1381928	0.232271
rs17387017	0.82017
rs80001448	0.00230151
rs7547833	0.62246
rs34703782	0.252922
rs12025126	0.0880094
rs114086880	0.795516
rs61784167	0.349597
rs75485412	0.00588783
rs10864365	0.891563
rs17383360	0.787348
rs1284484	0.305873
rs12144387	0.381807
rs10864368	0.310179
Affx-52127471	0.842513
rs56379806	0.766085
rs56264853	0.765415
rs17032809	0.388164
rs12144002	0.649023
rs12129827	0.803189
rs77403967	0.653576
rs4908796	0.378508
rs78847327	0.593359
rs2765512	0.767616
rs78358116	0.202506
rs78639279	0.269382
rs2765523	0.428681
rs116775713	0.482297
rs6699492	0.544704
rs6684149	0.603028
rs2274326	0.576177
rs41278978	0.1262
rs72641561	0.847885
rs12059715	0.174452
rs2274332	0.0405876
rs74803432	0.850225
rs3765964	0.132703
rs74050967	0.14412
rs11583781	0.697561
rs6577546	0.0761484
rs72642910	0.565245
rs7516862	0.21208
rs12047015	0.755196
rs116662431	0.515789
rs10864377	0.768128
rs144505778	0.428555
rs2039631	0.913479
rs7530465	0.233271
rs769901	0.0473351
rs35776221	0.133802
rs9803660	0.237343
rs143892095	0.175355
rs72632913	0.474577
rs141461807	0.548558
rs148873763	0.230288
rs55909245	0.293099
rs140975513	0.213822
rs2478868	0.283037
rs41280748	0.188486
rs12726360	0.528494
rs41280750	0.866715
rs7555782	0.227229
rs116563540	0.226147
rs61785834	0.965961
rs7518834	0.234522
rs77585961	0.947509
rs6577556	0.318349
rs797251	0.31412
rs115325084	0.513925
rs809972	0.624604
rs797257	0.164606
rs61787669	0.0376921
rs72637780	0.540065
rs115652455	0.240659
rs12039077	0.587735
rs72639790	0.371763
rs116293172	0.88367
rs10442700	0.218433
rs10489436	0.260013
rs11576150	0.815657
rs3753165	0.200661
rs140631516	0.244363
rs34580447	0.0355235
rs6688832	0.793674
rs115002815	0.0814793
rs9434753	0.196054
rs10746487	0.520528
rs9442580	0.283465
rs61783472	0.426232
rs2072734	0.804507
rs619928	0.321805
rs75581935	0.723724
rs115315451	0.48647
rs9442568	0.381969
rs1294044	0.481108
rs113629973	0.411017
rs564709	0.893989
rs114376140	0.566951
rs732590	0.851906
rs72643839	0.749273
rs479043	0.425977
rs9308446	0.0708971
rs80237880	0.534059
rs733893	0.121799
rs12760778	0.610389
rs114425842	0.30276
rs4908854	0.290579
rs59423584	0.18586
rs9308447	0.182784
rs79399729	0.99476
rs4908857	0.498811
rs79247367	0.365103
rs6688312	0.389527
rs116640507	0.310253
rs9442593	0.524208
rs11121406	0.523653
rs74051666	0.936696
rs72645555	0.287489
rs56345592	0.204697
rs12405873	0.628514
rs114591454	0.385861
rs76538438	0.833999
rs78031508	0.181098
rs59804563	0.892382
rs11121423	0.312577
rs4926491	0.599763
rs10864425	0.713996
rs6541069	0.269323
rs57883760	0.640158
rs7417127	0.601048
rs11121432	0.802408
rs77011317	0.406736
rs12140494	0.328145
rs72646720	0.615365
rs77189728	0.819048
rs115161668	0.156403
Affx-16116096	0.450566
rs77612465	0.0582609
rs116527740	0.757011
rs141162024	0.345235
rs60097082	0.319457
rs11121465	0.595985
rs74925829	0.649866
rs4240896	0.840327
rs111697224	0.0647895
rs113910879	0.0236377
rs56153814	0.410255
rs4846192	0.974975
rs41278008	0.0790386
rs58123801	0.285837
rs114361133	0.35042
rs114393604	0.22031
rs3934934	0.887914
rs28730679	0.697575
rs142907633	0.949276
rs148584143	0.618937
rs10779729	0.112936
rs116003481	0.0366609
rs114747243	0.0213241
rs4845976	0.610818
rs72633887	0.946618
rs12738754	0.738472
rs74649083	0.376906
rs74387437	0.305772
rs114201833	0.272039
rs12032209	0.953568
rs1933734	0.714651
rs115194412	0.530209
rs946275	0.543919
rs79849236	0.0926139
rs12406876	0.316249
rs72858090	0.0274804
rs76744859	0.238852
rs113469570	0.329038
rs146375448	0.618874
rs1220423	0.685751
rs150726175	0.482305
rs11578833	0.885757
rs145127190	0.980924
rs114105600	0.432878
rs7528979	0.291254
rs114142295	0.330079
rs74669740	0.0609271
rs78508549	0.460223
rs146544433	0.923711
rs12122985	0.834154
rs11802484	0.634938
rs117391752	0.202089
rs17396340	0.294667
rs111869679	0.382365
rs12069853	0.783247
rs17401190	0.423805
rs72640309	0.123292
rs41274460	0.882762
rs148481786	0.146975
rs149267056	0.960271
rs1188494	0.0583983
rs12724395	0.738938
rs80345587	0.589894
rs115789191	0.787679
rs78459513	0.83156
rs75615671	0.508132
rs1300645	0.712926
rs146240548	0.798271
rs137950953	0.99001
rs142954972	0.73202
rs138842024	0.815648
rs115332378	0.22029
rs673254	0.0465157
rs79776554	0.168214
rs75629636	0.25403
rs2480782	0.936748
rs76853348	0.363674
rs12739407	0.18898
rs79335262	0.788069
rs76431309	0.17295
rs6687430	0.331324
rs6664134	0.97931
rs72641432	0.377698
rs284272	0.249077
rs1471642	0.776107
rs78645175	0.0932764
rs11121599	0.876434
rs75229699	0.9959
rs181557754	0.925637
rs117131266	0.0602789
rs56229092	0.240953
rs540329	0.694168
rs61736951	0.799242
rs79792288	0.767246
rs149479567	0.920428
rs76910492	0.790246
rs284315	0.433824
rs113222733	0.719249
rs76001210	0.799317
rs183040637	0.857606
rs4845948	0.521297
rs59061093	0.032161
rs734736	0.40983
rs113981481	0.742468
rs74792874	0.615095
rs11805515	0.785978
rs58810407	0.646681
rs284233	0.871943
rs58551746	0.174292
rs116461502	0.633517
rs608020	0.316389
rs6700479	0.604125
rs4845953	0.418591
rs72860191	0.179601
rs4845955	0.429637
rs113841566	0.91157
rs1342904	0.278823
rs11579159	0.904631
rs72643204	0.587577
rs205484	0.159121
rs58064215	0.621181
rs72643222	0.13419
Affx-4028723	0.406528
rs11121617	0.149497
rs710137	0.951384
rs114620619	0.476257
rs761124	0.0149291
rs74052514	0.56914
rs1750861	0.89677
rs1776222	0.0175914
rs72643240	0.447506
rs2294750	0.898227
rs80028886	0.421787
rs35126763	0.76116
rs1292657	0.0155355
rs113775340	0.570641
rs35154018	0.67099
rs34560617	0.425231
rs115501852	0.402809
rs72643281	0.411874
rs7543046	0.0232503
rs1280989	8.89468e-05
rs75572442	0.410979
rs12746189	0.901516
rs1280996	0.063493
rs1280995	0.416584
rs1749882	0.531791
rs75886715	0.9684
rs67978715	0.397095
rs10157927	0.719104
rs6540955	0.141748
rs74889927	0.13827
rs72643299	0.466055
rs1280984	0.510109
rs1769663	0.344963
rs116362252	0.459195
rs7521386	0.558745
rs142519961	0.223596
rs1281012	0.503661
rs144723358	0.834051
rs75380881	0.128406
rs75810903	0.753328
rs12030940	0.370556
rs41274494	0.441997
rs11121663	0.169051
rs61775589	0.424824
rs12085319	0.547517
rs56044863	0.580857
rs75524741	0.845197
rs12565727	0.729275
rs35851954	0.721323
rs7547006	0.191291
rs78022785	0.37552
rs11121678	0.378119
rs143981111	0.0912988
rs75260969	0.736747
rs61773661	0.501408
rs115102542	0.80116
rs139962539	0.534668
rs149800848	0.0924062
rs7536030	0.236458
rs144632025	0.0579102
rs115588772	0.484897
rs115976717	0.296083
rs146839323	0.687344
rs17235675	0.380654
rs41274510	0.473143
rs12732063	0.0881229
rs17417751	0.424709
rs72647298	0.32458
rs41274520	0.828313
rs28991002	0.68283
rs28991009	0.435268
rs79619380	0.977527
rs115259480	0.36299
rs116203135	0.483738
rs146393749	0.266147
rs1074078	0.686423
rs7513418	0.371052
rs114000606	0.65671
rs115828134	0.522106
rs11121720	0.30565
rs78956607	0.357821
rs80241427	0.381603
rs3124629	0.062279
rs2744835	0.768353
rs2993660	0.361167
rs12404709	0.842844
rs116169159	0.0358159
rs12410368	0.250532
rs115934719	0.888285
rs77867201	0.880108
rs17419268	0.359999
rs78587628	0.259392
rs77700080	0.508823
rs6690077	0.216061
rs12074336	0.431538
rs11121734	0.0579837
rs17036837	0.83424
rs11585441	0.929194
rs12408351	0.0217498
rs4846006	0.882529
rs114638093	0.560841
rs80114831	0.430523
rs79769841	0.198661
rs2745297	0.749823
rs61750330	0.0982753
rs2745292	0.671437
rs75717773	0.688782
Affx-4589848	0.297497
rs114320238	0.106694
rs12754959	0.639506
rs12145643	0.0217988
rs61773879	0.72513
rs2817642	0.55263
rs4845868	0.288653
rs115845680	0.766213
rs80108072	0.0909909
rs114570784	0.6218
rs12760507	0.862935
rs7526268	0.245968
rs116094923	0.428551
rs72638609	0.301731
rs61731861	0.414292
rs9614	0.742748
rs61773907	0.297092
rs12045158	0.883384
rs909934	0.232597
rs150816569	0.0612419
rs58092895	0.104661
rs3117066	0.693409
rs115224359	0.821517
rs148957324	0.468062
rs143687287	0.579215
rs2336031	0.678839
rs9430208	0.498444
rs11121800	0.214328
rs1534990	0.678739
rs6657454	0.465449
rs79398623	0.257694
rs76651564	0.613902
rs143337024	0.516051
rs12565097	0.398291
rs72638650	0.334831
rs7414943	0.808793
rs77681396	0.488363
rs4846033	0.811484
rs10864532	0.769281
rs12095517	0.986258
rs17875913	0.0231269
rs6540992	0.00812082
rs17875990	0.0570155
rs144060195	0.943387
rs72638664	0.348545
rs17875994	0.923641
rs11121824	0.583961
rs41394446	0.27981
rs45525835	0.585313
rs9651118	0.24756
rs4846054	0.875072
rs34994762	0.0777053
rs61776077	0.289423
rs41275480	0.694025
rs148630210	0.417246
rs150830522	0.181757
rs5065	0.493552
rs61761973	0.0361047
rs35640285	0.428393
rs5229	0.910507
rs34241762	0.218528
rs74493073	0.557999
rs115263815	0.494724
rs77217608	0.0934047
Affx-4686055	0.324986
rs7551175	0.440039
rs142978362	0.25402
rs149425237	0.782831
rs2236055	0.595728
rs141725275	0.0618197
Affx-4698845	0.0578174
rs115537395	0.656933
rs142271930	0.946816
rs11553925	0.943134
rs2878737	0.177489
rs1208992	0.962744
rs6541013	0.265511
rs6662910	0.779883
rs6684143	0.270604
rs190201473	0.494534
rs1201113	0.53356
rs72641068	0.941224
rs12409087	0.00222823
rs2230622	0.947101
rs11569869	0.435964
rs72641094	0.607521
Affx-35292235	0.561468
rs11569895	0.00988325
rs4846094	0.365696
rs2486316	0.408898
rs2230625	0.249756
rs11569922	0.945327
rs603879	0.278974
rs3766735	0.56678
rs816046	0.910063
rs141539189	0.551798
rs144498730	0.973646
rs1148467	0.0232898
rs116095144	0.940878
rs11587549	0.932915
rs75711809	0.921757
rs75160808	0.991939
rs1148458	0.359867
rs5745989	0.742813
rs653667	0.028761
rs5746059	0.299607
rs17884378	0.279548
rs1061628	0.713409
rs5746073	0.533055
rs76802657	0.453762
rs12563166	0.665022
rs4846100	0.0393258
rs235256	0.313188
rs116415833	0.666039
rs61774897	0.866134
rs12407578	0.0084794
rs144311414	0.0382855
rs72642646	0.17665
rs145303326	0.684172
rs150598243	0.327078
rs28551666	0.961569
rs78224706	0.804432
rs6541019	0.146706
rs17457661	0.494986
rs77455341	0.522001
rs74760183	0.0985547
rs17346480	0.210478
rs12746212	0.246984
rs112605550	0.934757
rs74899782	0.780984
rs12137084	0.224056
rs12408116	0.420571
rs9783054	0.656856
rs11121918	0.365213
rs7543599	0.238077
rs76254335	0.566288
rs56060440	0.13034
rs55836856	0.435658
rs11121923	0.210654
rs2038118	0.433854
rs77572097	0.913591
rs115848887	0.0808271
rs6659122	0.439191
rs4240900	0.646593
rs12132158	0.000979464
rs77917653	0.767523
rs61776834	0.515211
rs4846126	0.66241
rs72642702	0.627532
rs12044197	0.29225
rs6679088	0.908224
rs148358973	0.196002
rs114161112	0.337485
rs12117229	0.247774
rs76272827	0.4473
rs3010930	0.510186
rs12067701	0.108412
rs57668808	0.23664
rs2256901	0.949658
rs114162298	0.0570414
rs142659885	0.307044
rs146900669	0.554465
rs116794853	0.845823
rs12760146	0.0859271
rs7524074	0.171066
rs72644525	0.393364
rs115141249	0.0848442
rs11121959	0.740903
rs10779772	0.282135
rs3000859	0.690278
rs77734577	0.0270617
rs11121969	0.301174
rs6662299	0.940008
rs116667599	0.860622
rs71647059	0.28823
rs41301981	0.0735423
rs12037960	0.500426
rs79453084	0.131057
rs41303871	0.541832
rs115890710	0.0734908
rs114218713	0.0524838
rs9724654	0.903351
rs147549487	0.987329
rs142653021	0.11719
rs56104949	0.86196
rs28488227	0.974103
rs55971446	0.289465
rs2179303	0.470055
rs201446830	0.904032
rs201993208	0.0499355
rs199886862	0.253119
rs12128613	0.444306
rs3013105	0.337841
rs2940315	0.338621
rs11586932	0.603974
Affx-4972073	0.254412
rs114246014	0.431191
rs3845608	0.263959
Affx-4972922	0.477065
rs75426602	0.575309
rs355049	0.570854
rs7545978	0.125303
rs72646371	0.920658
rs11576472	0.561309
rs2940305	0.680334
rs2282189	0.946715
rs61745339	0.00995068
rs76062973	0.33887
rs3856278	0.833253
rs72646395	0.769667
rs80006697	0.587657
rs77828429	0.651931
rs17389711	0.508739
rs6684199	0.843483
rs61516987	0.855098
rs11485053	0.396238
rs12404716	0.0438103
rs241908	0.242352
rs61777776	0.931433
rs61777777	0.148624
rs113350533	0.796571
rs1148454	0.460118
rs188117194	0.185105
rs74226261	0.655271
rs2788749	0.453159
rs442112	0.915902
rs2483134	0.622582
rs35299232	0.453904
rs92406	0.986659
rs79813761	0.830952
rs2486188	0.435553
rs67913176	0.78163
rs1772635	0.933756
rs111800791	0.3868
rs12408369	0.244943
rs79290973	0.794884
rs76117131	0.669673
rs77349561	0.673768
rs74406995	0.809254
rs76933461	0.755787
rs12749066	0.654877
rs113495375	0.843069
rs75417771	0.0229132
rs144029481	0.724463
rs115140359	0.0660742
rs6670001	0.912144
rs55736369	0.75746
rs77479053	0.859273
rs41269799	0.894793
rs17346675	0.764788
rs11579363	0.388454
rs2308040	0.742452
rs41269807	0.0896901
rs41269809	0.968811
rs148083107	0.907688
rs147431796	0.961854
rs1203646	0.716334
rs79887378	0.641789
rs2697992	0.970041
rs11803035	0.275396
rs2281167	0.741261
rs2281164	0.947507
rs72635693	0.719018
rs72635695	0.657101
rs61775135	0.526976
rs2744683	0.635858
rs202013308	0.376707
rs72637672	0.120699
Affx-5023228	0.321499
rs76148380	0.459693
rs6702813	0.799046
rs12028630	0.309121
rs61775154	0.0521054
rs114764995	0.0987007
rs146177359	0.556708
rs72639014	0.00992067
rs7546945	0.349701
rs11806865	0.701075
rs34740682	0.815661
rs74723844	0.144092
rs78060822	0.479015
rs2744656	0.218002
rs9287293	0.508394
rs10737914	0.0638038
rs114910289	0.836095
rs17350970	0.240195
rs2744645	0.881271
rs6429802	0.1446
rs75105468	0.987545
rs114507719	0.0404048
rs56011108	0.852129
rs7543809	0.00247558
rs1203703	0.902781
rs10803433	0.575559
rs17351026	0.26764
rs61777395	0.990865
rs12028319	0.35992
rs76243963	0.226414
rs1203702	0.487541
rs80132111	0.381287
rs10489150	0.572467
rs12127981	0.608067
rs17351075	0.237345
rs12035581	0.740777
rs76783481	0.368941
rs77079888	0.354453
rs75619775	0.400335
rs10803440	0.0860396
rs79129028	0.541436
rs72640516	0.759789
rs12127946	0.429165
rs4661465	0.929876
rs12135527	0.933512
rs10733142	0.774595
rs74483393	0.963415
rs77713952	0.941938
rs77700436	0.624479
rs4661468	0.781541
rs7527437	0.157019
rs72641642	0.744968
rs12754997	0.6441
rs113869187	0.258458
rs12746681	0.521388
rs9660013	0.265718
rs12037685	0.909742
rs6661697	0.734307
rs34273060	0.066689
rs79458940	0.827067
rs10928016	0.543549
rs78603207	0.284863
rs78609359	0.515547
rs116350149	0.271997
rs4661478	0.0155724
rs2185241	0.415237
rs11591032	0.082502
rs10928050	0.0181859
rs17354050	0.444819
rs17398014	0.881821
rs614719	0.656501
rs115895161	0.704675
rs116600476	0.011055
rs184903075	0.195891
rs11809915	0.480833
rs4478803	0.0751113
rs61771841	0.0490588
rs116719116	0.567579
rs11582145	0.236604
rs78686313	0.188451
rs7542111	0.346283
rs10928060	0.617361
rs72644446	0.0211228
rs114041233	0.401633
rs77391905	0.140328
rs1361337	0.898551
rs1538534	0.911778
rs7527290	0.423537
rs10927407	0.995366
rs1416625	0.157576
rs12040453	0.477228
rs72644455	0.436603
rs946481	0.349034
rs61771855	0.655422
rs74834083	0.641762
rs17395713	0.127192
rs79147182	0.755487
rs703798	0.242019
rs6672340	0.974971
rs112139232	0.429588
rs76589709	0.101325
rs1539170	0.847681
rs3888224	0.979285
rs12563421	0.221794
rs1410752	0.522192
rs7549457	0.835048
rs2149512	0.956561
rs16850197	0.904051
rs12141361	0.443525
rs74057198	0.473289
rs34446132	0.215812
rs116324134	0.988265
rs61771864	0.180169
rs116851506	0.995067
rs79397849	0.247052
rs11578066	0.838098
rs4450012	0.00625888
rs72645933	0.780383
rs114235500	0.807359
rs2486768	0.936541
rs10927439	0.329993
rs9429230	0.788833
rs2480057	0.690493
rs77662416	0.468041
rs72645956	0.839992
rs75010668	0.85455
rs11804898	0.359652
rs78244353	0.354439
rs6429664	0.843077
rs79065569	0.672947
rs72645984	0.42016
rs77108886	0.844783
rs4276916	0.102573
rs114937229	0.591001
rs114040514	0.729988
rs12031233	0.779298
rs4661290	0.452722
rs75518360	0.0440849
rs115796809	0.320859
rs72647619	0.245223
rs116458387	0.54574
rs113067057	0.912141
rs72647625	0.194458
rs12096315	0.805251
rs34103159	0.930787
rs76924483	0.834847
rs148357520	0.204597
rs12354173	0.130598
rs36092172	0.18257
rs12568088	0.339235
rs75654652	0.376289
rs116054106	0.123429
rs12037545	0.743096
rs79033096	0.488543
rs115173799	0.689845
rs115797591	0.43215
rs16850760	0.0719687
rs72636626	0.476241
rs2050126	0.752666
rs12096885	0.779027
rs79060551	0.935287
rs75837905	0.0918734
rs12132834	0.816543
rs72636633	0.206103
[truncated: 285,425+ more rows]

## Sheet: Corr. Epilepsy p-values
rs79373928	0.998331
rs11240779	0.287941
rs116452738	0.50416
rs4970382	0.0779016
rs13303222	0.218731
rs13303101	0.712776
rs192998324	0.725315
rs55678698	0.223631
rs41285790	0.416205
Affx-89008640	0.0483738
rs144656266	0.714322
rs35471880	0.249847
rs112164716	0.616664
rs13303010	0.234532
rs115741058	0.956288
rs201730138	0.0395426
rs41285810	0.1672
rs78850589	0.925586
rs3829740	0.0545354
Affx-15504485	0.794182
rs3748588	0.755132
rs72891183	0.574185
rs28869591	0.919386
rs78164078	0.63454
rs35940137	0.62278
rs2799070	0.289137
rs28591569	0.61041
rs138031468	0.549068
rs138288952	0.388219
rs79016973	0.142236
rs149814455	0.585003
rs146243145	0.854091
rs9697293	0.559179
rs116836855	0.224593
rs200232485	0.113487
rs144620006	0.755594
rs2275811	0.69204
rs145444272	0.23337
rs2710887	0.364566
rs144245019	0.92301
rs9778201	0.0159661
rs7520893	0.491631
rs11260596	0.110671
rs151035904	0.303163
rs115057577	0.662889
rs115723010	0.884487
rs144168476	0.962148
rs61766340	0.790777
rs3737727	0.61574
rs75079403	0.0945505
rs115662838	0.854874
rs6687776	0.287707
rs147606383	0.335839
rs61766344	0.0079592
rs57414802	0.117666
rs9442373	0.518911
rs55945496	0.737941
rs4072537	0.485684
rs6604971	0.417421
rs116661896	0.352274
rs7538773	0.402198
rs112695918	0.463378
rs77277598	0.22155
rs72894004	0.594613
rs11260542	0.0202676
rs79295821	0.39454
rs6671609	0.670562
rs75179781	0.964786
rs114390380	0.861498
rs200208314	0.0313017
rs13374146	0.546931
rs138745293	0.884218
rs41285820	0.376748
rs1320571	0.447428
rs74475385	0.113291
rs4634847	0.882341
rs12120877	0.290611
rs114946555	0.138297
rs143092669	0.707766
rs141996135	0.87935
rs78479912	0.00529299
rs4970422	0.960838
rs114757189	0.650643
rs6603782	0.504554
rs715643	0.473665
rs72631899	0.227452
rs75668831	0.749345
rs6685064	0.863497
rs12751100	0.485216
rs140170231	0.814552
rs79943571	0.208534
rs13306651	0.423326
rs145341583	0.24946
rs2477781	0.839766
rs149746396	0.124953
rs150672559	0.546827
rs149099807	0.13395
rs140107023	0.302399
rs200138692	0.840079
rs111933693	0.324697
rs146517668	0.900158
rs138406527	0.202582
rs17851391	0.910748
rs11548045	0.632665
rs190004171	0.187411
rs189474682	0.93842
rs141015036	0.189487
rs9439458	0.00154348
rs146731359	0.41172
rs114928482	0.0808553
rs41285842	0.0942745
rs146206869	0.342189
rs187039783	0.780837
rs1887284	0.313477
rs3753332	0.0770067
rs3118509	0.0487705
rs4970458	0.777692
rs77661767	0.310767
rs61774870	0.846969
rs11492279	0.770923
rs4369171	0.685394
rs79836664	0.29931
rs78656035	0.721864
rs114944847	0.775275
rs114859950	0.514635
rs11523819	0.129913
rs28669173	0.927037
rs4074198	0.903173
rs28487995	0.716037
Affx-52322439	0.745327
Affx-52322446	0.384606
rs115980964	0.291966
rs7796	0.239206
rs75816936	0.423439
rs72634840	0.305926
rs72634841	0.0593146
rs199931813	0.751462
rs6603811	0.563221
rs59555069	0.96424
rs77787690	0.222601
rs79516120	0.143248
rs61774984	0.145014
rs114622732	0.00809034
rs72634852	0.643103
rs941532	0.47888
Affx-80290546	0.0410208
rs76385183	0.324813
rs3795289	0.475835
rs146150343	0.830925
rs78791970	0.871927
rs200056196	0.955941
rs202000786	0.0840404
rs200214481	0.606664
rs77942583	0.741884
rs76255054	0.0205742
rs13303156	0.799771
rs13303195	0.0449046
rs6662278	0.761451
rs28706276	0.785512
rs6682175	0.010707
rs13303124	0.198119
rs3128312	0.557387
rs13303086	0.163167
rs55977422	0.944135
rs74372554	0.559954
rs3121822	0.460214
rs28709994	0.432673
rs4648795	0.996137
rs3128319	0.786506
rs3121828	0.928047
rs4454477	0.610944
rs78305720	0.552494
rs78645774	0.932346
rs3107137	0.968865
rs28719902	0.372622
rs12744596	0.464395
rs3753242	0.671664
rs384726	0.993002
rs11583093	0.657543
rs190347047	0.651821
rs61776610	0.388247
rs80320542	0.164585
rs76910431	0.583882
rs74912021	0.49215
rs146607591	0.392891
rs41315340	0.763267
rs2503712	0.140396
rs72637878	0.131378
rs11577042	0.747776
rs72637886	0.53345
rs10910032	0.668683
rs114462818	0.405097
rs55683510	0.392865
rs6686375	0.799147
rs17372827	0.573399
rs72643475	0.820275
rs75280988	0.384322
rs4648631	0.73631
rs60363208	0.630735
rs58351713	0.117696
rs116161617	0.159959
rs79907870	0.849055
rs2843151	0.850713
rs150504740	0.760501
rs2279677	0.774998
rs72642142	0.698299
rs2843149	0.454721
rs2645074	0.191172
rs35273536	0.193962
rs78615410	0.111465
rs61762091	0.473309
rs56298931	0.346321
rs12757417	0.600825
rs1472319	0.855806
rs72920968	0.0510823
rs2645072	0.117283
rs903915	0.258595
rs114820209	0.582288
rs7545940	0.47975
rs2840535	0.697281
rs10910061	0.0726776
rs116550976	0.752073
rs56199918	0.0831528
rs115217673	0.391466
rs2843128	0.833101
rs74366400	0.501264
rs11804135	0.644945
rs16825102	0.55417
rs3736330	0.545363
rs4648838	0.500781
rs112558316	0.120857
rs72642191	0.581188
rs1129333	0.652321
rs2494591	0.849645
rs34574702	0.40683
rs114573763	0.350633
rs12023660	0.574243
rs2494640	0.61436
rs4648843	0.599613
rs74943598	0.661008
rs942819	0.940461
rs2477686	0.0919317
rs79868541	0.249727
rs11588930	0.0264866
rs117704179	0.730835
rs41315664	0.583506
rs200040569	0.0600211
rs114856389	0.144077
rs4648639	0.00586916
rs75646104	0.150756
rs76591030	0.458465
rs2494610	0.201079
rs116387284	0.594673
rs12131236	0.287003
rs115568561	0.971725
rs2257763	0.693533
rs10910097	0.989894
rs149776280	0.88023
rs34571135	0.65449
rs114996135	0.981834
rs150660153	0.741169
rs75596555	0.424523
rs55649610	0.242444
rs117565304	0.171483
rs114117211	0.528907
rs114858168	0.892303
rs10909851	0.436043
rs72646048	0.446511
Affx-8453555	0.725008
rs6679232	0.350645
rs181333108	0.492063
rs72646050	0.61887
rs34583461	0.846052
rs35401657	0.755995
rs61763660	0.59858
rs12083883	0.789842
rs12567869	0.256688
rs61763690	0.136705
rs10797342	0.595268
rs114982359	0.736409
rs79327914	0.544682
rs78592587	0.731511
rs72629424	0.230885
rs2925494	0.409152
rs10797358	0.0737137
rs71632399	0.60497
rs188539852	0.80607
rs1869970	0.982099
rs10797368	0.961041
rs79561271	0.545289
rs58636688	0.631294
rs141625056	0.0518953
rs2993505	0.213461
rs2842925	0.748719
rs12731464	0.99805
rs112563471	0.431362
rs11586705	0.22336
rs6685625	0.453841
rs116142632	0.837205
rs35806103	0.547963
rs78841195	0.177545
rs12409277	0.175353
rs12724379	0.571816
rs115843581	0.837852
rs1125017	0.174544
rs76425763	0.577436
rs12563622	0.140611
rs7515436	0.298437
rs55932943	0.938376
rs7539543	0.99095
rs2981872	0.101411
rs2376813	0.113608
rs12740402	0.921308
rs2742672	0.17167
rs77009640	0.252961
rs10909883	0.980324
rs2235176	0.960513
rs116593856	0.826468
rs2817184	0.308033
rs115692019	0.123786
rs12120940	0.160428
rs2651909	0.587117
rs2817186	0.200586
rs2817187	0.702204
rs207199	0.818478
rs79135020	0.544309
rs2817128	0.97295
rs71634325	0.697395
rs17390062	0.928876
rs78113663	0.0197289
rs74874070	0.527193
rs2817132	0.278579
rs187194973	0.0947524
rs78466523	0.884705
rs10752733	0.492721
rs114482973	0.463164
rs2651912	0.0669536
rs950449	0.908123
rs114739825	0.579457
rs12095716	0.706294
rs74048307	0.0962336
rs10909899	0.260146
rs3753758	0.40925
rs12403684	0.463269
rs114274969	0.300978
rs2651888	0.976606
rs905130	0.851932
rs77301359	0.243822
rs905138	0.86781
rs115586394	0.152299
rs10797386	0.618033
rs12140190	0.20231
rs12143201	0.673763
rs114489617	0.782686
rs2455119	0.364778
rs116194159	0.236392
rs61759192	0.135919
rs2500297	0.56953
rs12757342	0.269016
rs115611297	0.628866
rs116356993	0.564097
rs2455144	0.248142
rs115783718	0.657236
rs114496206	0.901653
rs114483317	0.303652
rs12047667	0.185883
rs10909931	0.920544
rs2483275	0.944331
rs4648478	0.0823187
rs2483278	0.484376
rs77188861	0.168746
rs16824328	0.531505
rs12076855	0.302375
rs2483256	0.648522
rs946760	0.320774
rs946759	0.0564051
rs75477577	0.79239
rs2483271	0.417851
rs17395449	0.394245
rs115938161	0.512555
rs4648485	0.230089
rs2493310	0.846512
rs12085231	0.577311
rs117381898	0.494528
rs78743764	0.731743
rs2245703	0.678171
rs6666433	0.356472
rs113511153	0.556505
rs2493304	0.468453
rs72633329	0.679873
rs870124	0.736812
rs76856821	0.698777
rs10492937	0.745926
rs2483235	0.407255
rs870171	0.524809
rs2483239	0.130725
rs2493277	0.525576
rs199972068	0.97555
rs2493272	0.250841
rs12728419	0.982155
rs80306463	0.637015
rs9424295	0.615239
rs79456262	0.102994
rs11808779	0.170298
rs41315284	0.655775
rs113192826	0.0785666
rs199684134	0.472121
rs202076079	0.215724
rs200407453	0.742118
rs201703264	0.227944
rs947349	0.0354038
rs41307039	0.187014
rs115852179	0.699311
rs67181577	0.441295
rs34724272	0.531263
rs2794324	0.426696
rs9970944	0.211907
rs12562983	0.871119
rs34673906	0.517821
rs77282509	0.589909
rs61762173	0.494884
rs79336837	0.944101
rs869697	0.452835
rs7533321	0.961204
rs9628616	0.935039
rs75995598	0.651284
rs4431782	0.885665
rs10909973	0.294908
rs2821046	0.0830841
rs115264380	0.880058
rs2794320	0.701531
rs74469838	0.942756
rs7513275	0.237752
rs60835757	0.0324201
rs4648528	0.670665
rs12121341	0.214757
rs113372719	0.548806
rs115139039	0.81359
rs151278945	0.736934
rs2760320	0.147228
rs115919043	0.256446
rs3765689	0.069785
rs79763413	0.645246
rs76161888	0.307607
rs6697769	0.477398
rs2368544	0.447169
rs875233	0.786163
rs3765696	0.852714
rs12059505	0.107104
rs116246270	0.252299
rs3765705	0.0342832
rs3765714	0.807986
rs3753206	0.00304573
rs114522823	0.380406
rs1885871	0.896821
rs78353993	0.876717
rs78360892	0.46053
rs1078687	0.166783
rs78340412	0.755858
rs115694533	0.804232
rs6424089	0.404532
rs3765761	0.541252
rs113253012	0.182057
rs1181868	0.150266
rs148799746	0.588939
rs76597070	0.963595
rs116115802	0.458506
rs41303855	0.189272
rs1181883	0.153776
rs78231122	0.21498
rs11806371	0.270179
rs144028564	0.87042
rs12081256	0.0405783
Affx-89021359	0.239951
Affx-89014433	0.55755
Affx-89025380	0.639505
rs6669358	0.985169
rs187446758	0.0319453
rs1181874	0.948461
rs144089943	0.222521
rs2275837	0.331447
Affx-80267179	0.606582
rs77799767	0.2082
rs11547616	0.76592
rs12563491	0.835908
rs138729139	0.346836
rs2253143	0.853887
rs116528445	0.321745
rs142886325	0.161661
rs34692790	0.788558
rs77454585	0.560242
rs116831330	0.897798
rs148465057	0.758072
rs145728798	0.648248
rs77488694	0.324094
rs77163906	0.487619
rs11578581	0.702541
rs114686914	0.66592
rs10909810	0.322642
rs75683196	0.713052
rs12738235	0.201163
rs150541762	0.590978
rs79347033	0.598571
rs12071660	0.457702
rs116294018	0.980124
rs114196787	0.620103
rs145371506	0.935162
rs41315256	0.566362
rs111405753	0.228269
rs4274008	0.55553
rs45555931	0.57766
rs28623548	0.470524
rs78783957	0.680511
rs61770388	0.0366146
rs74559159	0.816686
rs66859195	0.00630004
rs35265992	0.908061
rs34345080	0.149094
rs6695346	0.604694
rs28438555	0.448777
rs61770400	0.0792998
Affx-35302402	0.368037
rs7518198	0.167484
rs116446811	0.633636
rs4654480	0.118482
rs4654482	0.501156
rs74050439	0.289955
rs10915433	0.621824
rs6681347	0.407586
rs115402422	0.922765
rs6426393	0.695921
rs11578019	0.967254
rs58856511	0.781703
rs4654448	0.406671
rs10915570	0.493174
rs55866108	0.254447
rs74812776	0.59976
rs4328052	0.112301
rs12409038	0.2218
rs115563135	0.83404
rs60034634	0.549665
rs12749761	0.769331
rs10915360	0.618291
rs4391636	0.713044
rs78227912	0.603064
rs4639725	0.748075
rs10915421	0.909573
rs4481820	0.207805
rs55938404	0.605933
rs72629584	0.924311
rs10915428	0.86535
rs7523426	0.620447
rs74049021	0.048427
rs7548756	0.996694
rs79256816	0.653851
rs72629594	0.272357
rs4654486	0.956912
rs78231970	0.0546225
rs76524407	0.433911
rs12083774	0.969419
rs10915444	0.612688
rs16840831	0.54715
rs12402282	0.73399
rs75291763	0.210346
rs55641642	0.451745
rs4654418	0.476467
rs113485362	0.376693
rs114049972	0.275804
rs7553814	0.21532
rs10915478	0.530609
rs1874268	0.646372
rs6426406	0.739461
rs76563015	0.9954
rs7532225	0.184567
rs11580697	0.193925
rs114639772	0.381663
rs115608881	0.657058
rs966321	0.167425
rs72631052	0.544398
rs12745470	0.305956
rs74049149	0.677422
rs1390136	0.328053
rs7413845	0.313094
rs115293227	0.86249
rs74049161	0.272642
rs1490413	0.98472
rs1817914	0.45824
rs2934983	0.758227
rs34591111	0.288808
rs12073612	0.977549
rs12408012	0.73159
rs1874269	0.821047
rs12408633	0.848455
rs2130618	0.765649
rs114295570	0.0765373
rs72631080	0.0305095
rs75704745	0.591094
rs1845635	0.732812
rs72632742	0.034393
rs115174136	0.434464
rs4654530	0.0318293
rs114342062	0.168844
rs10915531	0.425612
rs79062302	0.40759
rs1762813	0.110957
rs56165728	0.00280138
rs705682	0.0364628
rs17453210	0.108676
rs662036	0.305388
rs12757108	0.65508
rs72633529	0.413093
rs12146149	0.476019
rs55653177	0.482742
rs705690	0.653263
rs350191	0.342999
rs12755079	0.940214
rs4654439	0.0530275
rs55989806	0.919888
rs114427637	0.886051
rs115548333	0.607764
rs75575768	0.673147
rs916405	0.170237
rs74833106	0.0416453
rs116325392	0.514268
rs241210	0.559861
rs1541318	0.933104
rs12741243	0.843764
rs2411778	0.289223
rs2176113	0.687085
rs114519157	0.833023
rs553691	0.0907787
rs114548240	0.435988
rs10915571	0.948768
rs2411887	0.829998
rs12145928	0.394095
rs77849464	0.0799835
rs114777976	0.327847
rs12029434	0.983269
rs77064382	0.896666
rs114237629	0.222897
rs2071967	0.729072
rs7533451	0.976007
rs12405495	0.655315
rs900501	0.320929
rs6658098	0.392822
rs11587129	0.838404
rs4654585	0.914056
rs16839447	0.724051
rs78598397	0.377477
rs2071996	0.0194773
rs77278319	0.377962
rs114235078	0.0217892
rs16839469	0.334193
rs17349117	0.0139557
rs60796722	0.235711
rs3886389	0.527218
rs75831216	0.64894
rs6681520	0.59095
rs4654593	0.309898
rs1483197	0.0347201
rs989309	0.342288
rs242056	0.555271
rs12135881	0.589041
rs242048	0.542592
rs36028110	0.935136
rs76770766	0.507876
rs72638877	0.148311
rs371605	0.677666
rs114054111	0.0579604
rs115722628	0.868279
rs3766974	0.349369
rs78266827	0.474219
rs2743980	0.00688806
rs144818013	0.429348
rs3766977	0.643999
rs12133924	0.85583
rs12082538	0.147156
rs78287039	0.984742
rs12122126	0.477668
rs7518369	0.49163
rs10915622	0.308952
rs12742986	0.164474
rs72639970	0.322871
rs6671286	0.320812
rs10915644	0.865699
rs114242555	0.452224
rs12044914	0.655481
rs77821625	0.0605515
rs115117311	0.547828
rs12025356	0.82375
rs72634113	0.393928
rs72634122	0.590284
rs115039225	0.255538
rs113426433	0.0470706
rs11585038	0.66514
rs74055305	0.905817
rs61764931	0.323144
rs6658988	0.958268
rs9426488	0.946159
rs12049256	0.973167
rs55790677	0.500822
rs12757225	0.912133
rs10915296	0.604488
rs10799145	0.27425
rs114377297	0.087256
rs72635316	0.106078
rs12025571	0.768405
rs10915301	0.301706
rs74836301	0.126939
rs75705882	0.101544
rs6666618	0.617005
rs12736331	0.159385
rs61766693	0.70411
rs116315507	0.588813
rs10158116	0.269432
rs1870516	0.664775
rs76601146	0.446875
rs12070935	0.445019
rs1563793	0.136726
rs143765258	0.708146
rs79651090	0.320491
rs115021433	0.127032
rs116246934	0.0327434
rs77810796	0.708263
rs10915324	0.797205
rs74972820	0.387803
rs113401041	0.429842
rs116183990	0.349933
rs12751551	0.286273
rs922123	0.558512
rs78842089	0.715597
rs10915341	0.266018
rs10915342	0.987787
rs4949171	0.604953
rs56365782	0.509471
rs10492923	0.795825
rs77849574	0.026917
rs4345839	0.122457
rs12411059	0.34235
rs10915365	0.0924069
rs79967614	0.938036
rs4076635	0.0588854
rs6698702	0.189843
rs12039641	0.775285
rs78817209	0.16151
rs79053480	0.0138713
rs56295354	0.019864
rs9439546	0.0830259
rs75422994	0.380952
rs75110355	0.194264
rs10915395	0.562959
rs76258563	0.824445
rs4475768	0.387429
rs16840267	0.850543
rs112895933	0.411492
rs72852179	0.720502
rs7419115	0.810691
rs35448192	0.0705907
rs12034446	0.0301314
rs4847582	0.864938
rs7525806	0.782604
rs11808981	0.23512
rs12746195	0.0417926
rs114313011	0.0977385
rs12733390	0.489953
rs478357	0.74016
rs80200284	0.478374
rs72639353	0.479124
rs17457716	0.55252
rs116576652	0.629498
rs72639366	0.954029
rs61763309	0.620548
rs9439550	0.675453
rs115216699	0.144026
rs59194845	0.23612
rs78230742	0.162822
rs76993906	0.795472
rs912994	0.269122
rs77437426	0.730853
rs12410822	0.644137
rs74767203	0.735021
rs79548697	0.341638
rs72639400	0.527277
rs11801490	0.296921
rs61763342	0.701845
rs34900182	0.659902
rs56093319	0.772607
rs12131421	0.76678
rs113332998	0.417951
rs2355	0.617385
rs12402981	0.173057
rs76761725	0.709869
rs116613992	0.0732726
rs12079662	0.169328
rs61759103	0.515241
rs58455457	0.45256
rs12566781	0.609419
rs12023817	0.982694
rs1004125	0.852872
rs9787315	0.714005
rs10907219	0.812331
rs9662668	0.43051
rs79927146	0.567522
rs9729649	0.524794
rs9730418	0.969456
rs12729096	0.429041
rs72640661	0.438966
rs11260635	0.532752
rs34410881	0.12892
rs9439581	0.440069
rs7515958	0.596554
rs115163362	0.865384
rs4845835	0.549557
rs12078722	0.404198
rs115146518	0.0754595
rs11583994	0.0600679
rs1291910	0.950107
rs1695639	0.0139575
rs1695641	0.892373
rs77452235	0.552029
rs1775418	0.142601
rs61762122	0.197425
rs76037289	0.948363
rs77884292	0.0735406
rs116710214	0.178544
rs770685	0.826773
rs11260661	0.711
rs9439603	0.325345
rs79319121	0.663464
rs945323	0.227733
rs6701610	0.952582
rs77597942	0.332149
rs35398276	0.444071
rs709184	0.135187
rs72641973	0.605111
rs707591	0.0115144
rs6699073	0.811492
rs770701	0.02158
rs2649070	0.953775
rs11579624	0.578115
rs75995367	0.195786
rs12074462	0.979422
rs2649092	0.179625
rs4845815	0.2585
rs114119915	0.0361984
rs72851690	0.5824
rs80030164	0.716982
rs115244944	0.936652
rs72643055	0.152633
rs61763328	0.196665
rs28457723	0.330578
rs7414479	0.43577
rs72643071	0.808083
rs116575633	0.546528
rs75357895	0.361914
rs11121170	0.538217
rs72856113	0.998018
rs11121453	0.493922
rs74051394	0.409166
rs548726	0.716137
rs112282589	0.326643
rs35641267	0.808821
rs56293443	0.46712
rs12737596	0.601281
rs12078643	0.180888
rs139022622	0.920936
rs113445782	0.231727
rs139767853	0.725373
rs41280798	0.290204
rs1287638	0.883216
rs187947581	0.837408
rs183885357	0.501736
rs1287636	0.24552
rs959240	0.597889
rs34248917	0.572677
rs12058375	0.294454
rs2312464	0.0704311
rs72630615	0.606136
rs571655	0.203249
rs12093500	0.825797
rs76978389	0.886674
rs12118405	0.777853
rs551207	0.381348
rs10779677	0.0146033
rs116716786	0.530605
rs17028948	0.812195
rs61762130	0.304589
rs11588889	0.972262
rs201065230	0.328976
rs114935498	0.572775
rs531099	0.0221607
rs806114	0.392476
rs4908483	0.361128
rs59531860	0.0414607
rs3789563	0.311524
rs4908733	0.245601
rs202153711	0.319542
rs114203928	0.875303
rs71629764	0.906198
rs78988914	0.979185
rs72630676	0.254452
rs79760156	0.19072
rs11121183	0.556494
rs7513468	0.221319
rs11582803	0.0576235
rs3789531	0.301549
rs2294936	0.193256
rs11583631	0.787229
rs4908763	0.291363
rs2785580	0.144436
rs114606171	0.823516
rs80028342	0.734693
rs1883606	0.364233
rs1883604	0.821642
rs12034457	0.129889
rs150062924	0.835061
rs61760800	0.250129
rs35020689	0.735482
rs731975	0.518472
rs114162822	0.742434
rs80166192	0.0668729
rs11121407	0.172917
rs116735038	0.790288
rs2294713	0.408987
rs35835676	0.705767
rs3789521	0.556478
rs45596539	0.625691
rs61760806	0.671483
rs200882245	0.408033
rs3747974	0.75064
rs116585811	0.6497
rs114198341	0.138966
rs188463518	0.187559
rs180888799	0.343299
rs1043971	0.646018
rs142015102	0.123054
rs11590458	0.754422
rs74049515	0.727541
rs61739537	0.0820278
rs55687307	0.277055
rs41278926	0.691909
rs116506333	0.0507069
rs78630437	0.645808
rs115296355	0.684191
rs72858315	0.37016
rs34853430	0.670182
rs7525856	0.840651
rs114321116	0.675958
rs742507	0.237177
rs7514677	0.529627
rs111876500	0.993755
rs146144846	0.973743
rs114452454	0.316228
rs4908892	0.525431
rs11121879	0.535028
rs3170675	0.970191
rs144713080	0.556635
rs61730399	0.395723
rs141032388	0.167066
rs111400494	0.487247
Affx-52350272	0.266297
rs11121914	0.965038
rs2986749	0.365791
rs201669114	0.917837
rs74049595	0.232202
rs77948669	0.185454
rs3007434	0.29628
rs932112	0.0965601
rs6693391	0.920512
rs12742808	0.82415
rs76948507	0.882696
rs41278020	0.270265
rs147969126	0.620017
rs140284805	0.219325
rs35118458	0.48712
rs114555118	0.155267
rs4908565	0.97035
rs201171	0.50459
rs11591172	0.191829
rs146030353	0.551905
rs116631064	0.796458
rs138429240	0.946138
rs41278030	0.0199851
rs138002206	0.0617178
rs17365584	0.849333
rs56150786	0.373033
rs75305802	0.752092
rs115115600	0.00474392
rs365650	0.108845
rs11590169	0.492513
rs449250	0.405054
rs17029815	0.626484
rs12752369	0.0363613
rs78116825	0.0873597
rs12735232	0.964379
rs17441010	0.801931
rs17441375	0.951995
rs7521838	0.111659
rs185305928	0.0568787
rs74429594	0.546339
rs77398102	0.13834
rs72638543	0.815884
rs61780894	0.459972
rs1828308	0.798611
rs76446959	0.0709629
rs112136069	0.570477
rs72638597	0.599631
rs6685802	0.315829
rs71637364	0.735584
rs61780952	0.984857
rs7552540	0.426048
rs11587771	0.092776
rs11120831	0.329334
rs116444891	0.528298
rs17345754	0.334529
rs17345768	0.501857
rs2071917	0.190913
rs182840884	0.424442
rs4908438	0.916901
rs75988591	0.981351
rs17349921	0.749523
rs76189463	0.281229
rs74051131	0.920253
rs12032971	0.0602061
rs970973	0.455747
rs76619529	0.617281
rs79870337	0.159585
rs56040581	0.115597
rs78335073	0.126721
rs114579811	0.567818
rs80082567	0.451801
rs6680365	0.716666
rs4908604	0.714041
rs17030477	0.395842
rs72641232	0.736619
rs58258089	0.760385
rs1304712	0.176585
rs72641240	0.194946
rs76288140	0.710646
rs6702562	0.911529
rs114699405	0.950246
rs114128648	0.0844281
rs17350137	0.5716
rs77558207	0.442728
rs80031760	0.685108
rs6577429	0.871033
rs4908612	0.460716
rs4908613	0.895195
rs78775474	0.516798
rs7541881	0.19275
rs116410651	0.89469
rs112778551	0.864216
rs12025895	0.234902
rs78247133	0.0464623
rs10864293	0.428977
rs12404510	0.169138
rs11120899	0.543582
rs72863583	0.747517
rs6674628	0.114841
rs74898392	0.0465881
rs79870386	0.529038
rs72642818	0.137152
rs116210774	0.17125
rs79099964	0.227957
rs71637379	0.581705
rs12134390	0.98762
rs114873015	0.181935
rs6692817	0.097898
rs7537181	0.573746
rs55782820	0.537499
rs4908637	0.719908
rs75822390	0.932055
rs56354201	0.39453
rs9988557	0.49801
rs77058658	0.404839
rs75562159	0.389646
rs74353289	0.715691
rs1725251	0.89595
rs35419744	0.763153
rs1750840	0.798295
rs1616122	0.845783
rs75507805	0.562777
rs6664987	0.780644
rs72642868	0.987205
rs12091424	0.345275
rs1725271	0.38996
rs1725261	0.244734
rs80036816	0.0232865
rs12063665	0.310028
rs1193180	0.0117484
rs74528821	0.476354
rs1193179	0.410103
rs12067951	0.62939
rs116600349	0.971188
rs1193167	0.0452804
rs11120964	0.115584
rs113988924	0.00743144
rs76167835	0.898831
rs78815084	0.896145
rs78552027	0.289476
rs34681732	0.272279
rs4908656	0.0306618
rs1193159	0.663092
rs12043374	0.0192196
rs187258723	0.0120692
rs35764813	0.795482
rs4317829	0.117236
rs75065605	0.693097
rs941017	0.536886
rs75386123	0.841967
rs115071930	0.00113177
rs6658290	0.874579
rs17376251	0.487234
rs7555394	0.170391
rs77501220	0.404498
rs17027053	0.118093
rs200318010	0.624284
rs3737907	0.581849
rs144242373	0.164958
rs77914680	0.876601
rs116323785	0.751061
rs6658296	0.994706
rs3011926	0.219013
rs115389505	0.0842043
rs80049809	0.0891472
rs112434103	0.558779
rs12724413	0.840199
rs115569408	0.717146
rs41278954	0.100463
rs697682	0.115262
rs12141043	0.215002
rs79423628	0.465071
rs147327372	0.301146
rs142921497	0.933638
rs145213510	0.0386052
rs2640909	0.443322
rs144178755	0.465057
rs35072750	0.292349
rs41307858	0.282184
rs228648	0.82095
rs228636	0.200616
Affx-14445234	0.302152
rs72633042	0.780967
rs11121046	0.909231
rs170550	0.773213
rs34216262	0.578725
rs680522	0.41689
rs161803	0.353906
rs76198826	0.705538
rs9657963	0.39787
rs226476	0.0197779
rs79866090	0.52437
rs178932	0.420603
rs71653619	0.861898
rs71653620	0.827249
rs34781518	0.299245
rs72634253	0.264712
rs72634255	0.87083
rs13374405	0.541427
rs115822521	0.0136877
rs11582641	0.646745
rs56296862	0.622095
rs7520669	0.94322
rs11121104	0.931269
rs116284479	0.557813
rs9434615	0.195375
rs9434618	0.573085
rs6701300	0.682745
rs115213768	0.192696
rs17032281	0.847409
rs78872232	0.751479
rs78056657	0.316097
rs147458259	0.936548
rs6663882	0.148094
rs17509537	0.591712
rs76164182	0.796464
rs299500	0.75501
rs7513908	0.367131
rs6657240	0.681252
rs11584255	0.764821
rs55662981	0.152498
rs72862657	0.921925
rs438895	0.428544
rs78824818	0.542534
rs11121162	0.900539
rs2289730	0.062797
rs199862899	0.718099
rs2289731	0.0256488
rs7552012	0.978616
rs4908753	0.63956
rs76419978	0.591806
rs114016237	0.122978
rs148981427	0.0175892
rs201922249	0.287245
rs113121828	0.501787
rs35608792	0.498087
rs147112611	0.364717
rs115846081	0.501307
rs72636944	0.13015
rs115136021	0.682476
rs1150398	0.589036
rs115344563	0.691519
rs17386406	0.803512
rs1381928	0.858271
rs17387017	0.736666
rs80001448	0.0407631
rs7547833	0.895726
rs34703782	0.572155
rs12025126	0.104483
rs114086880	0.875612
rs61784167	0.204893
rs75485412	0.00536441
rs10864365	0.946314
rs17383360	0.783379
rs1284484	0.322184
rs12144387	0.535968
rs10864368	0.397782
Affx-52127471	0.899513
rs56379806	0.888872
rs56264853	0.673175
rs17032809	0.67702
rs12144002	0.86162
rs12129827	0.40414
rs77403967	0.722242
rs4908796	0.214464
rs78847327	0.419895
rs2765512	0.338204
rs78358116	0.906943
rs78639279	0.227457
rs2765523	0.324522
rs116775713	0.492251
rs6699492	0.913499
rs6684149	0.729815
rs2274326	0.948002
rs41278978	0.125009
rs72641561	0.536356
rs12059715	0.248674
rs2274332	0.0256543
rs74803432	0.82502
rs3765964	0.32931
rs74050967	0.127415
rs11583781	0.590158
rs6577546	0.425225
rs72642910	0.716483
rs7516862	0.145241
rs12047015	0.748254
rs116662431	0.156442
rs10864377	0.718829
rs144505778	0.596262
rs2039631	0.818841
rs7530465	0.26993
rs769901	0.0402603
rs35776221	0.290949
rs9803660	0.763098
rs143892095	0.286029
rs72632913	0.844034
rs141461807	0.400717
rs148873763	0.484974
rs55909245	0.450138
rs140975513	0.0671636
rs2478868	0.26417
rs41280748	0.355943
rs12726360	0.914112
rs41280750	0.535747
rs7555782	0.696395
rs116563540	0.309607
rs61785834	0.462197
rs7518834	0.468293
rs77585961	0.758156
rs6577556	0.257957
rs797251	0.416953
rs115325084	0.606622
rs809972	0.379727
rs797257	0.0606116
rs61787669	0.0644902
rs72637780	0.567817
rs115652455	0.542196
rs12039077	0.970264
rs72639790	0.70015
rs116293172	0.562743
rs10442700	0.154469
rs10489436	0.216294
rs11576150	0.589553
rs3753165	0.607311
rs140631516	0.119059
rs34580447	0.0641842
rs6688832	0.962914
rs115002815	0.0357862
rs9434753	0.498207
rs10746487	0.546922
rs9442580	0.127455
rs61783472	0.508494
rs2072734	0.813009
rs619928	0.268774
rs75581935	0.619318
rs115315451	0.71181
rs9442568	0.575881
rs1294044	0.637227
rs113629973	0.247501
rs564709	0.971134
rs114376140	0.669348
rs732590	0.888798
rs72643839	0.616952
rs479043	0.369291
rs9308446	0.274809
rs80237880	0.678567
rs733893	0.358223
rs12760778	0.955974
rs114425842	0.202185
rs4908854	0.275597
rs59423584	0.555578
rs9308447	0.159954
rs79399729	0.955442
rs4908857	0.234638
rs79247367	0.455734
rs6688312	0.465151
rs116640507	0.669452
rs9442593	0.344165
rs11121406	0.1759
rs74051666	0.951444
rs72645555	0.198001
rs56345592	0.284043
rs12405873	0.838438
rs114591454	0.793568
rs76538438	0.762724
rs78031508	0.05172
rs59804563	0.525923
rs11121423	0.182892
rs4926491	0.846328
rs10864425	0.597897
rs6541069	0.257013
rs57883760	0.901665
rs7417127	0.423217
rs11121432	0.813034
rs77011317	0.777029
rs12140494	0.206983
rs72646720	0.650124
rs77189728	0.900648
rs115161668	0.177605
Affx-16116096	0.510435
rs77612465	0.0809996
rs116527740	0.508451
rs141162024	0.436284
rs60097082	0.617065
rs11121465	0.558019
rs74925829	0.420161
rs4240896	0.734729
rs111697224	0.0253258
rs113910879	0.0316081
rs56153814	0.211014
rs4846192	0.807013
rs41278008	0.0886974
rs58123801	0.11933
rs114361133	0.380024
rs114393604	0.297477
rs3934934	0.480787
rs28730679	0.55772
rs142907633	0.526585
rs148584143	0.293633
rs10779729	0.16994
rs116003481	0.0421973
rs114747243	0.248614
rs4845976	0.964664
rs72633887	0.968948
rs12738754	0.746392
rs74649083	0.20235
rs74387437	0.13
rs114201833	0.445942
rs12032209	0.708266
rs1933734	0.477388
rs115194412	0.44747
rs946275	0.946081
rs79849236	0.278983
rs12406876	0.429466
rs72858090	0.0285281
rs76744859	0.307785
rs113469570	0.404356
rs146375448	0.659315
rs1220423	0.378723
rs150726175	0.289924
rs11578833	0.805104
rs145127190	0.665528
rs114105600	0.217568
rs7528979	0.334429
rs114142295	0.220249
rs74669740	0.119396
rs78508549	0.890918
rs146544433	0.931043
rs12122985	0.619991
rs11802484	0.863128
rs117391752	0.121152
rs17396340	0.179873
rs111869679	0.765546
rs12069853	0.938035
rs17401190	0.507108
rs72640309	0.150919
rs41274460	0.769636
rs148481786	0.0729896
rs149267056	0.923041
rs1188494	0.0350638
rs12724395	0.920696
rs80345587	0.486005
rs115789191	0.764204
rs78459513	0.891436
rs75615671	0.52715
rs1300645	0.407596
rs146240548	0.950609
rs137950953	0.777375
rs142954972	0.66345
rs138842024	0.416982
rs115332378	0.258494
rs673254	0.132742
rs79776554	0.177269
rs75629636	0.131369
rs2480782	0.267535
rs76853348	0.252224
rs12739407	0.324347
rs79335262	0.988202
rs76431309	0.394698
rs6687430	0.533128
rs6664134	0.743374
rs72641432	0.567035
rs284272	0.478744
rs1471642	0.971299
rs78645175	0.106547
rs11121599	0.985587
rs75229699	0.959811
rs181557754	0.808216
rs117131266	0.0654801
rs56229092	0.336828
rs540329	0.418233
rs61736951	0.534827
rs79792288	0.550618
rs149479567	0.78858
rs76910492	0.795786
rs284315	0.167403
rs113222733	0.832929
rs76001210	0.742023
rs183040637	0.772
rs4845948	0.932846
rs59061093	0.0424098
rs734736	0.209625
rs113981481	0.780218
rs74792874	0.648754
rs11805515	0.523457
rs58810407	0.42718
rs284233	0.95146
rs58551746	0.122992
rs116461502	0.436014
rs608020	0.452645
rs6700479	0.403308
rs4845953	0.240034
rs72860191	0.242523
rs4845955	0.590792
rs113841566	0.762539
rs1342904	0.404914
rs11579159	0.993071
rs72643204	0.39455
rs205484	0.145609
rs58064215	0.841462
rs72643222	0.0656329
Affx-4028723	0.390514
rs11121617	0.126197
rs710137	0.75268
rs114620619	0.54131
rs761124	0.0625455
rs74052514	0.556995
rs1750861	0.847922
rs1776222	0.0358743
rs72643240	0.319424
rs2294750	0.693865
rs80028886	0.496771
rs35126763	0.917029
rs1292657	0.052137
rs113775340	0.96354
rs35154018	0.55094
rs34560617	0.199965
rs115501852	0.9129
rs72643281	0.493295
rs7543046	0.0518649
rs1280989	0.000250062
rs75572442	0.667897
rs12746189	0.868624
rs1280996	0.116258
rs1280995	0.548294
rs1749882	0.653481
rs75886715	0.756165
rs67978715	0.408226
rs10157927	0.613973
rs6540955	0.156855
rs74889927	0.281972
rs72643299	0.72571
rs1280984	0.679327
rs1769663	0.336945
rs116362252	0.498968
rs7521386	0.670335
rs142519961	0.0691755
rs1281012	0.222653
rs144723358	0.979311
rs75380881	0.0488756
rs75810903	0.72362
rs12030940	0.350007
rs41274494	0.935431
rs11121663	0.432126
rs61775589	0.962321
rs12085319	0.483437
rs56044863	0.914397
rs75524741	0.602633
rs12565727	0.827466
rs35851954	0.651616
rs7547006	0.359422
rs78022785	0.591018
rs11121678	0.515146
rs143981111	0.173911
rs75260969	0.840726
rs61773661	0.086631
rs115102542	0.742909
rs139962539	0.720356
rs149800848	0.383388
rs7536030	0.34833
rs144632025	0.139066
rs115588772	0.723262
rs115976717	0.308738
rs146839323	0.817566
rs17235675	0.270008
rs41274510	0.493107
rs12732063	0.0241006
rs17417751	0.645782
rs72647298	0.160533
rs41274520	0.788902
rs28991002	0.286636
rs28991009	0.283452
rs79619380	0.847415
rs115259480	0.441764
rs116203135	0.964893
rs146393749	0.216615
rs1074078	0.339948
rs7513418	0.295052
rs114000606	0.710186
rs115828134	0.625627
rs11121720	0.26791
rs78956607	0.563339
rs80241427	0.327691
rs3124629	0.0435846
rs2744835	0.874846
rs2993660	0.231115
rs12404709	0.780347
rs116169159	0.0181936
rs12410368	0.332477
rs115934719	0.842919
rs77867201	0.821385
rs17419268	0.0798385
rs78587628	0.221167
rs77700080	0.293529
rs6690077	0.165312
rs12074336	0.634203
rs11121734	0.0981798
rs17036837	0.841601
rs11585441	0.986487
rs12408351	0.0758496
rs4846006	0.811742
rs114638093	0.795134
rs80114831	0.547393
rs79769841	0.219784
rs2745297	0.965104
rs61750330	0.041968
rs2745292	0.729104
rs75717773	0.864759
Affx-4589848	0.548629
rs114320238	0.284268
rs12754959	0.860282
rs12145643	0.0417629
rs61773879	0.690615
rs2817642	0.608972
rs4845868	0.483445
rs115845680	0.776044
rs80108072	0.106465
rs114570784	0.215686
rs12760507	0.830942
rs7526268	0.568093
rs116094923	0.559752
rs72638609	0.738572
rs61731861	0.3299
rs9614	0.731336
rs61773907	0.188125
rs12045158	0.561159
rs909934	0.0783082
rs150816569	0.0478889
rs58092895	0.0727925
rs3117066	0.732389
rs115224359	0.714234
rs148957324	0.532466
rs143687287	0.560774
rs2336031	0.764379
rs9430208	0.418872
rs11121800	0.771812
rs1534990	0.321531
rs6657454	0.761714
rs79398623	0.250521
rs76651564	0.703748
rs143337024	0.93684
rs12565097	0.609691
rs72638650	0.593671
rs7414943	0.500656
rs77681396	0.917969
rs4846033	0.793253
rs10864532	0.896936
rs12095517	0.733509
rs17875913	0.0393043
rs6540992	0.0108912
rs17875990	0.0836604
rs144060195	0.805602
rs72638664	0.0506968
rs17875994	0.802135
rs11121824	0.962491
rs41394446	0.395881
rs45525835	0.575115
rs9651118	0.599712
rs4846054	0.751175
rs34994762	0.0494889
rs61776077	0.183278
rs41275480	0.888906
rs148630210	0.606034
rs150830522	0.22008
rs5065	0.623766
rs61761973	0.0640722
rs35640285	0.668378
rs5229	0.932943
rs34241762	0.324355
rs74493073	0.204868
rs115263815	0.725077
rs77217608	0.343807
Affx-4686055	0.319001
rs7551175	0.43785
rs142978362	0.510567
rs149425237	0.790715
rs2236055	0.945002
rs141725275	0.517004
Affx-4698845	0.0689094
rs115537395	0.897443
rs142271930	0.781528
rs11553925	0.69109
rs2878737	0.399955
rs1208992	0.482629
rs6541013	0.564269
rs6662910	0.919894
rs6684143	0.45736
rs190201473	0.655628
rs1201113	0.564131
rs72641068	0.792837
rs12409087	0.00568786
rs2230622	0.770269
rs11569869	0.303419
rs72641094	0.678603
Affx-35292235	0.272115
rs11569895	0.0276503
rs4846094	0.5082
rs2486316	0.227099
rs2230625	0.503302
rs11569922	0.461528
rs603879	0.102775
rs3766735	0.948206
rs816046	0.680831
rs141539189	0.571346
rs144498730	0.970798
rs1148467	0.054531
rs116095144	0.369307
rs11587549	0.943188
rs75711809	0.338456
rs75160808	0.594181
rs1148458	0.298396
rs5745989	0.676887
rs653667	0.0345913
rs5746059	0.406954
rs17884378	0.192443
rs1061628	0.208693
rs5746073	0.347433
rs76802657	0.438572
rs12563166	0.69437
rs4846100	0.0589671
rs235256	0.417643
rs116415833	0.985878
rs61774897	0.572273
rs12407578	0.00576377
rs144311414	0.00301011
rs72642646	0.416466
rs145303326	0.897022
rs150598243	0.642735
rs28551666	0.663845
rs78224706	0.620418
rs6541019	0.183747
rs17457661	0.995364
rs77455341	0.67169
rs74760183	0.354936
rs17346480	0.225147
rs12746212	0.313599
rs112605550	0.78782
rs74899782	0.860106
rs12137084	0.872908
rs12408116	0.154578
rs9783054	0.697252
rs11121918	0.417457
rs7543599	0.304571
rs76254335	0.156842
rs56060440	0.146531
rs55836856	0.776867
rs11121923	0.156189
rs2038118	0.437866
rs77572097	0.843077
rs115848887	0.0815909
rs6659122	0.473391
rs4240900	0.73549
rs12132158	0.000393225
rs77917653	0.977608
rs61776834	0.254301
rs4846126	0.669741
rs72642702	0.663224
rs12044197	0.605873
rs6679088	0.821132
rs148358973	0.301626
rs114161112	0.603245
rs12117229	0.758255
rs76272827	0.148927
rs3010930	0.45131
rs12067701	0.492273
rs57668808	0.0500636
rs2256901	0.779221
rs114162298	0.0135642
rs142659885	0.702257
rs146900669	0.7239
rs116794853	0.704378
rs12760146	0.130176
rs7524074	0.0799081
rs72644525	0.368243
rs115141249	0.495143
rs11121959	0.638669
rs10779772	0.261112
rs3000859	0.83919
rs77734577	0.118093
rs11121969	0.279577
rs6662299	0.575329
rs116667599	0.60225
rs71647059	0.214608
rs41301981	0.144363
rs12037960	0.0740686
rs79453084	0.249226
rs41303871	0.647742
rs115890710	0.20933
rs114218713	0.00515575
rs9724654	0.358664
rs147549487	0.865944
rs142653021	0.254084
rs56104949	0.760801
rs28488227	0.966308
rs55971446	0.203577
rs2179303	0.964599
rs201446830	0.284286
rs201993208	0.0434242
rs199886862	0.21667
rs12128613	0.647227
rs3013105	0.184837
rs2940315	0.26088
rs11586932	0.597235
Affx-4972073	0.145891
rs114246014	0.804059
rs3845608	0.937944
Affx-4972922	0.317821
rs75426602	0.660828
rs355049	0.648211
rs7545978	0.119549
rs72646371	0.913523
rs11576472	0.143565
rs2940305	0.863596
rs2282189	0.63952
rs61745339	0.0517271
rs76062973	0.505823
rs3856278	0.810187
rs72646395	0.906192
rs80006697	0.683576
rs77828429	0.377905
rs17389711	0.334928
rs6684199	0.642719
rs61516987	0.997454
rs11485053	0.43678
rs12404716	0.0589015
rs241908	0.123797
rs61777776	0.540587
rs61777777	0.273044
rs113350533	0.952287
rs1148454	0.344266
rs188117194	0.344141
rs74226261	0.479345
rs2788749	0.461572
rs442112	0.929384
rs2483134	0.586236
rs35299232	0.582147
rs92406	0.866785
rs79813761	0.933106
rs2486188	0.380413
rs67913176	0.673423
rs1772635	0.919701
rs111800791	0.512552
rs12408369	0.19441
rs79290973	0.7624
rs76117131	0.288512
rs77349561	0.645521
rs74406995	0.972992
rs76933461	0.300184
rs12749066	0.417166
rs113495375	0.887681
rs75417771	0.0299876
rs144029481	0.834367
rs115140359	0.0748658
rs6670001	0.945747
rs55736369	0.401975
rs77479053	0.636648
rs41269799	0.707045
rs17346675	0.259646
rs11579363	0.684312
rs2308040	0.21231
rs41269807	0.157423
rs41269809	0.620036
rs148083107	0.736697
rs147431796	0.629689
rs1203646	0.339961
rs79887378	0.543937
rs2697992	0.972218
rs11803035	0.364422
rs2281167	0.874083
rs2281164	0.970806
rs72635693	0.996691
rs72635695	0.672954
rs61775135	0.42293
rs2744683	0.96118
rs202013308	0.653613
rs72637672	0.0905703
Affx-5023228	0.554907
rs76148380	0.56058
rs6702813	0.976103
rs12028630	0.169325
rs61775154	0.102717
rs114764995	0.198242
rs146177359	0.415414
rs72639014	0.0239086
rs7546945	0.476605
rs11806865	0.938431
rs34740682	0.762001
rs74723844	0.227634
rs78060822	0.428125
rs2744656	0.401896
rs9287293	0.866856
rs10737914	0.13527
rs114910289	0.564547
rs17350970	0.357973
rs2744645	0.800914
rs6429802	0.143579
rs75105468	0.841819
rs114507719	0.0393608
rs56011108	0.672846
rs7543809	0.00618248
rs1203703	0.608996
rs10803433	0.545444
rs17351026	0.224054
rs61777395	0.882213
rs12028319	0.673287
rs76243963	0.369407
rs1203702	0.793033
rs80132111	0.719509
rs10489150	0.593543
rs12127981	0.584112
rs17351075	0.301436
rs12035581	0.720174
rs76783481	0.27924
rs77079888	0.265791
rs75619775	0.576106
rs10803440	0.165879
rs79129028	0.26497
rs72640516	0.480541
rs12127946	0.117591
rs4661465	0.711741
rs12135527	0.997482
rs10733142	0.350608
rs74483393	0.507308
rs77713952	0.882649
rs77700436	0.386985
rs4661468	0.580402
rs7527437	0.344528
rs72641642	0.957188
rs12754997	0.677483
rs113869187	0.272061
rs12746681	0.740096
rs9660013	0.30853
rs12037685	0.462986
rs6661697	0.412393
rs34273060	0.102866
rs79458940	0.494159
rs10928016	0.24423
rs78603207	0.52462
rs78609359	0.851523
rs116350149	0.221885
rs4661478	0.0778356
rs2185241	0.369378
rs11591032	0.132466
rs10928050	0.0527138
rs17354050	0.629827
rs17398014	0.641306
rs614719	0.668303
rs115895161	0.911399
rs116600476	0.0168428
rs184903075	0.242593
rs11809915	0.928271
rs4478803	0.104393
rs61771841	0.0254555
rs116719116	0.700896
rs11582145	0.31559
rs78686313	0.264417
rs7542111	0.25682
rs10928060	0.403878
rs72644446	0.024828
rs114041233	0.345206
rs77391905	0.241606
rs1361337	0.935149
rs1538534	0.561387
rs7527290	0.932432
rs10927407	0.64864
rs1416625	0.117059
rs12040453	0.674771
rs72644455	0.498279
rs946481	0.279162
rs61771855	0.544131
rs74834083	0.188681
rs17395713	0.134488
rs79147182	0.987385
rs703798	0.331996
rs6672340	0.949762
rs112139232	0.468821
rs76589709	0.0983585
rs1539170	0.849392
rs3888224	0.795758
rs12563421	0.187637
rs1410752	0.163812
rs7549457	0.851038
rs2149512	0.706534
rs16850197	0.609012
rs12141361	0.727177
rs74057198	0.447018
rs34446132	0.0887268
rs116324134	0.970783
rs61771864	0.148489
rs116851506	0.982801
rs79397849	0.52226
rs11578066	0.905537
rs4450012	0.0825663
rs72645933	0.794015
rs114235500	0.781878
rs2486768	0.933982
rs10927439	0.69866
rs9429230	0.992775
rs2480057	0.335039
rs77662416	0.362702
rs72645956	0.429775
rs75010668	0.669525
rs11804898	0.667318
rs78244353	0.43906
rs6429664	0.82089
rs79065569	0.545341
rs72645984	0.317972
rs77108886	0.494601
rs4276916	0.146056
rs114937229	0.510592
rs114040514	0.639983
rs12031233	0.588091
rs4661290	0.372432
rs75518360	0.128221
rs115796809	0.424657
rs72647619	0.430887
rs116458387	0.602903
rs113067057	0.756911
rs72647625	0.0953882
rs12096315	0.893278
rs34103159	0.743387
rs76924483	0.785874
rs148357520	0.105149
rs12354173	0.258437
rs36092172	0.277941
rs12568088	0.298754
rs75654652	0.473205
rs116054106	0.193899
rs12037545	0.879227
rs79033096	0.436318
rs115173799	0.692169
rs115797591	0.568281
rs16850760	0.136775
rs72636626	0.847155
rs2050126	0.283606
rs12096885	0.785807
rs79060551	0.690358
rs75837905	0.174211
rs12132834	0.976626
rs72636633	0.357696
[truncated: 285,425+ more rows]

## Sheet: Orig. Bipolar disorder p-values
rs79373928	0.0811263
rs11240779	0.77695
rs116452738	0.0567483
rs4970382	0.638267
rs13303222	0.0126769
rs13303101	0.637417
rs192998324	0.523782
rs55678698	0.366432
rs41285790	0.121266
Affx-89008640	0.372439
rs144656266	0.340942
rs35471880	0.268211
rs112164716	0.618037
rs13303010	0.267705
rs115741058	0.78525
rs201730138	0.0682733
rs41285810	0.380671
rs78850589	0.453761
rs3829740	0.157185
Affx-15504485	0.480646
rs3748588	0.227635
rs72891183	0.658935
rs28869591	0.800568
rs78164078	0.378268
rs35940137	0.532297
rs2799070	0.599408
rs28591569	0.799817
rs138031468	0.574558
rs138288952	0.642753
rs79016973	0.500901
rs149814455	0.933392
rs146243145	0.00864073
rs9697293	0.24635
rs116836855	0.187782
rs200232485	0.998689
rs144620006	0.117734
rs2275811	0.76239
rs145444272	0.00780594
rs2710887	0.628891
rs144245019	0.883527
rs9778201	0.294023
rs7520893	0.976034
rs11260596	0.385376
rs151035904	0.845959
rs115057577	0.931222
rs115723010	0.915306
rs144168476	0.435433
rs61766340	0.914325
rs3737727	0.496037
rs75079403	0.137922
rs115662838	0.798302
rs6687776	0.845585
rs147606383	0.552266
rs61766344	0.768878
rs57414802	0.885719
rs9442373	0.739039
rs55945496	0.0652546
rs4072537	0.432129
rs6604971	0.322811
rs116661896	0.179487
rs7538773	0.776511
rs112695918	0.435108
rs77277598	0.553159
rs72894004	0.856244
rs11260542	0.0620518
rs79295821	0.679444
rs6671609	0.810695
rs75179781	0.436273
rs114390380	0.898088
rs200208314	0.512954
rs13374146	0.954621
rs138745293	0.695201
rs41285820	0.369741
rs1320571	0.657354
rs74475385	0.228949
rs4634847	0.719967
rs12120877	0.599563
rs114946555	0.34102
rs143092669	0.808889
rs141996135	0.75006
rs78479912	0.128516
rs4970422	0.911601
rs114757189	0.468434
rs6603782	0.0581824
rs715643	0.630687
rs72631899	0.0755439
rs75668831	0.4471
rs6685064	0.139024
rs12751100	0.870933
rs140170231	0.470612
rs79943571	0.319423
rs13306651	0.0917323
rs145341583	0.371863
rs2477781	0.893509
rs149746396	0.728847
rs150672559	0.565182
rs149099807	0.389826
rs140107023	0.777076
rs200138692	0.529814
rs111933693	0.546964
rs146517668	0.620048
rs138406527	0.59679
rs17851391	0.496202
rs11548045	0.541106
rs190004171	0.752859
rs189474682	0.980483
rs141015036	0.807845
rs9439458	0.860218
rs146731359	0.175742
rs114928482	0.0754714
rs41285842	0.873671
rs146206869	0.431592
rs187039783	0.491196
rs1887284	0.342048
rs3753332	0.570951
rs3118509	0.967316
rs4970458	0.278609
rs77661767	0.480739
rs61774870	0.468868
rs11492279	0.244583
rs4369171	0.87574
rs79836664	0.802919
rs78656035	0.196443
rs114944847	0.0501217
rs114859950	0.811404
rs11523819	0.824783
rs28669173	0.638618
rs4074198	0.690553
rs28487995	0.728043
Affx-52322439	0.861875
Affx-52322446	0.924314
rs115980964	0.0995369
rs7796	0.800994
rs75816936	0.547714
rs72634840	0.857862
rs72634841	0.224717
rs199931813	0.0147951
rs6603811	0.178125
rs59555069	0.633431
rs77787690	0.103386
rs79516120	0.49975
rs61774984	0.954528
rs114622732	0.14748
rs72634852	0.432839
rs941532	0.506478
Affx-80290546	0.969506
rs76385183	0.660755
rs3795289	0.345689
rs146150343	0.506563
rs78791970	0.575698
rs200056196	0.454622
rs202000786	0.398463
rs200214481	0.0322246
rs77942583	0.0311183
rs76255054	0.380178
rs13303156	0.31353
rs13303195	0.99558
rs6662278	0.795288
rs28706276	0.0185135
rs6682175	0.979564
rs13303124	0.25805
rs3128312	0.558372
rs13303086	0.138775
rs55977422	0.3098
rs74372554	0.604014
rs3121822	0.00982979
rs28709994	0.0572725
rs4648795	0.744722
rs3128319	0.74692
rs3121828	0.637053
rs4454477	0.920604
rs78305720	0.78606
rs78645774	0.0393555
rs3107137	0.931272
rs28719902	0.280969
rs12744596	0.956632
rs3753242	0.0549245
rs384726	0.277286
rs11583093	0.955721
rs190347047	0.0286232
rs61776610	0.48615
rs80320542	0.064094
rs76910431	0.551652
rs74912021	0.769164
rs146607591	0.414099
rs41315340	0.84604
rs2503712	0.393132
rs72637878	0.192149
rs11577042	0.146884
rs72637886	0.270862
rs10910032	0.889938
rs114462818	0.871751
rs55683510	0.926395
rs6686375	0.239254
rs17372827	0.819233
rs72643475	0.789487
rs75280988	0.00305387
rs4648631	0.679949
rs60363208	0.622976
rs58351713	0.984697
rs116161617	0.700999
rs79907870	0.787267
rs2843151	0.61401
rs150504740	0.360097
rs2279677	0.896483
rs72642142	0.29736
rs2843149	0.462883
rs2645074	0.0895318
rs35273536	0.532826
rs78615410	0.410963
rs61762091	0.905429
rs56298931	0.0556542
rs12757417	0.00243577
rs1472319	0.728264
rs72920968	0.848336
rs2645072	0.0836698
rs903915	0.118999
rs114820209	0.934313
rs7545940	0.00288794
rs2840535	0.0561233
rs10910061	0.150605
rs116550976	0.259364
rs56199918	0.925559
rs115217673	0.401199
rs2843128	0.955507
rs74366400	0.2151
rs11804135	0.758107
rs16825102	0.896271
rs3736330	0.0199002
rs4648838	0.325532
rs112558316	0.547597
rs72642191	0.0265862
rs1129333	0.738052
rs2494591	0.297636
rs34574702	0.100802
rs114573763	0.823991
rs12023660	0.450879
rs2494640	0.692048
rs4648843	0.790442
rs74943598	0.736432
rs942819	0.167067
rs2477686	0.705716
rs79868541	0.57086
rs11588930	0.818876
rs117704179	0.0630663
rs41315664	0.0661135
rs200040569	0.62284
rs114856389	0.0116775
rs4648639	0.123201
rs75646104	0.604703
rs76591030	0.933498
rs2494610	0.740746
rs116387284	0.35417
rs12131236	0.458085
rs115568561	0.373604
rs2257763	0.421233
rs10910097	0.869832
rs149776280	0.457121
rs34571135	0.98646
rs114996135	0.207
rs150660153	0.721853
rs75596555	0.82097
rs55649610	0.0577586
rs117565304	0.35134
rs114117211	0.496926
rs114858168	0.668257
rs10909851	0.551184
rs72646048	0.440799
Affx-8453555	0.883241
rs6679232	0.30248
rs181333108	0.840582
rs72646050	0.314088
rs34583461	0.549765
rs35401657	0.451524
rs61763660	0.383583
rs12083883	0.0042919
rs12567869	0.403289
rs61763690	0.450791
rs10797342	0.734706
rs114982359	0.00392199
rs79327914	0.188756
rs78592587	0.0903266
rs72629424	0.214951
rs2925494	0.0970856
rs10797358	0.349552
rs71632399	0.805933
rs188539852	0.314392
rs1869970	0.828571
rs10797368	0.539419
rs79561271	0.265193
rs58636688	0.933911
rs141625056	0.0810802
rs2993505	0.95785
rs2842925	0.167025
rs12731464	0.498915
rs112563471	0.861341
rs11586705	0.261958
rs6685625	0.15903
rs116142632	0.0086896
rs35806103	0.274129
rs78841195	0.14971
rs12409277	0.519594
rs12724379	0.963789
rs115843581	0.412881
rs1125017	0.983333
rs76425763	0.88605
rs12563622	0.472601
rs7515436	0.0698285
rs55932943	0.298101
rs7539543	0.901202
rs2981872	0.107799
rs2376813	0.784249
rs12740402	0.600739
rs2742672	0.148361
rs77009640	0.104766
rs10909883	0.294482
rs2235176	0.113483
rs116593856	0.254093
rs2817184	0.0784824
rs115692019	0.113065
rs12120940	0.2574
rs2651909	0.22173
rs2817186	0.805705
rs2817187	0.712463
rs207199	0.029213
rs79135020	0.0559052
rs2817128	0.9731
rs71634325	0.0537917
rs17390062	0.580632
rs78113663	0.86323
rs74874070	0.800664
rs2817132	0.646955
rs187194973	0.480469
rs78466523	0.968925
rs10752733	0.118287
rs114482973	0.985564
rs2651912	0.0980896
rs950449	0.248259
rs114739825	0.372147
rs12095716	0.912859
rs74048307	0.771485
rs10909899	0.941181
rs3753758	0.242225
rs12403684	0.478526
rs114274969	0.829798
rs2651888	0.138472
rs905130	0.914533
rs77301359	0.118512
rs905138	0.163321
rs115586394	0.161383
rs10797386	0.770155
rs12140190	0.159928
rs12143201	0.499077
rs114489617	0.471479
rs2455119	0.194088
rs116194159	0.534598
rs61759192	0.921088
rs2500297	0.692347
rs12757342	0.243727
rs115611297	0.943442
rs116356993	0.222893
rs2455144	0.20684
rs115783718	0.986748
rs114496206	0.103911
rs114483317	0.709116
rs12047667	0.0853885
rs10909931	0.543395
rs2483275	0.254733
rs4648478	0.279668
rs2483278	0.327106
rs77188861	0.135724
rs16824328	0.143294
rs12076855	0.157353
rs2483256	0.155541
rs946760	0.540408
rs946759	0.58199
rs75477577	0.9135
rs2483271	0.130198
rs17395449	0.974568
rs115938161	0.128882
rs4648485	0.00518564
rs2493310	0.637669
rs12085231	0.348789
rs117381898	0.785866
rs78743764	0.196847
rs2245703	0.472256
rs6666433	0.750141
rs113511153	0.674062
rs2493304	0.0842869
rs72633329	0.410916
rs870124	0.320946
rs76856821	0.224622
rs10492937	0.102603
rs2483235	0.311059
rs870171	0.179109
rs2483239	0.20353
rs2493277	0.191583
rs199972068	0.360375
rs2493272	0.290422
rs12728419	0.0109817
rs80306463	0.768502
rs9424295	0.524251
rs79456262	0.117473
rs11808779	0.135364
rs41315284	0.614463
rs113192826	0.734227
rs199684134	0.675277
rs202076079	0.0792602
rs200407453	0.198017
rs201703264	0.453121
rs947349	0.2839
rs41307039	0.368468
rs115852179	0.0228047
rs67181577	0.84789
rs34724272	0.732604
rs2794324	0.363299
rs9970944	0.775327
rs12562983	0.543989
rs34673906	0.105962
rs77282509	0.373818
rs61762173	0.341238
rs79336837	0.22197
rs869697	0.501758
rs7533321	0.0842643
rs9628616	0.906667
rs75995598	0.937965
rs4431782	0.38402
rs10909973	0.174089
rs2821046	0.227026
rs115264380	0.0740528
rs2794320	0.412704
rs74469838	0.875289
rs7513275	0.656956
rs60835757	0.260728
rs4648528	0.846047
rs12121341	0.62054
rs113372719	0.605738
rs115139039	0.419761
rs151278945	0.844509
rs2760320	0.15468
rs115919043	0.840992
rs3765689	0.0683748
rs79763413	0.936999
rs76161888	0.556905
rs6697769	0.634999
rs2368544	0.108305
rs875233	0.718618
rs3765696	0.0408531
rs12059505	0.662081
rs116246270	0.0583652
rs3765705	0.437108
rs3765714	0.879201
rs3753206	0.86788
rs114522823	0.445485
rs1885871	0.351893
rs78353993	0.286057
rs78360892	0.538947
rs1078687	0.409698
rs78340412	0.886575
rs115694533	0.0742452
rs6424089	0.115183
rs3765761	0.0030686
rs113253012	0.347828
rs1181868	0.217852
rs148799746	0.112887
rs76597070	0.765828
rs116115802	0.873547
rs41303855	0.70395
rs1181883	0.826315
rs78231122	0.671215
rs11806371	0.0296504
rs144028564	0.925491
rs12081256	0.126084
Affx-89021359	0.761897
Affx-89014433	0.712584
Affx-89025380	0.198422
rs6669358	0.467308
rs187446758	0.456175
rs1181874	0.0375336
rs144089943	0.86714
rs2275837	0.534496
Affx-80267179	0.120313
rs77799767	0.491039
rs11547616	0.0397918
rs12563491	0.29771
rs138729139	0.218606
rs2253143	0.623161
rs116528445	0.475809
rs142886325	0.825837
rs34692790	0.819445
rs77454585	0.347671
rs116831330	0.972239
rs148465057	0.499822
rs145728798	0.26587
rs77488694	0.164987
rs77163906	0.601362
rs11578581	0.125743
rs114686914	0.651349
rs10909810	0.248687
rs75683196	0.183395
rs12738235	0.0148407
rs150541762	0.30387
rs79347033	0.876943
rs12071660	0.688949
rs116294018	0.59536
rs114196787	0.0513802
rs145371506	0.582961
rs41315256	0.146317
rs111405753	0.440763
rs4274008	0.498383
rs45555931	0.275324
rs28623548	0.919801
rs78783957	0.931385
rs61770388	0.433545
rs74559159	0.884541
rs66859195	0.933935
rs35265992	0.471145
rs34345080	0.113402
rs6695346	0.386197
rs28438555	0.00159798
rs61770400	0.799128
Affx-35302402	0.695993
rs7518198	0.335528
rs116446811	0.272658
rs4654480	0.363117
rs4654482	0.252393
rs74050439	0.323008
rs10915433	0.21387
rs6681347	0.673786
rs115402422	0.805256
rs6426393	0.400044
rs11578019	0.407657
rs58856511	0.0276039
rs4654448	0.973894
rs10915570	0.0683718
rs55866108	0.416882
rs74812776	0.00315982
rs4328052	0.456748
rs12409038	0.420523
rs115563135	0.668463
rs60034634	0.142859
rs12749761	0.345563
rs10915360	0.752513
rs4391636	0.293258
rs78227912	0.501207
rs4639725	0.914838
rs10915421	0.70736
rs4481820	0.486649
rs55938404	0.440166
rs72629584	0.767938
rs10915428	0.257674
rs7523426	0.386227
rs74049021	0.0476884
rs7548756	0.239962
rs79256816	0.0656546
rs72629594	0.955659
rs4654486	0.912785
rs78231970	0.300146
rs76524407	0.36727
rs12083774	0.433515
rs10915444	0.766006
rs16840831	0.152322
rs12402282	0.261618
rs75291763	0.429378
rs55641642	0.477526
rs4654418	0.67845
rs113485362	0.356773
rs114049972	0.933806
rs7553814	0.0152759
rs10915478	0.184902
rs1874268	0.924458
rs6426406	0.609414
rs76563015	0.576894
rs7532225	0.175713
rs11580697	0.854207
rs114639772	0.558685
rs115608881	0.166727
rs966321	0.873931
rs72631052	0.0993636
rs12745470	0.536151
rs74049149	0.0633902
rs1390136	0.871134
rs7413845	0.27315
rs115293227	0.449352
rs74049161	0.848844
rs1490413	0.116224
rs1817914	0.655276
rs2934983	0.603965
rs34591111	0.14664
rs12073612	0.115583
rs12408012	0.0161754
rs1874269	0.121005
rs12408633	0.499482
rs2130618	0.203299
rs114295570	0.564864
rs72631080	0.645558
rs75704745	0.575169
rs1845635	0.0470384
rs72632742	0.933138
rs115174136	0.0396294
rs4654530	0.621907
rs114342062	0.0439777
rs10915531	0.0805457
rs79062302	0.837625
rs1762813	0.74879
rs56165728	0.572393
rs705682	0.534089
rs17453210	0.0388958
rs662036	0.397694
rs12757108	0.380787
rs72633529	0.95474
rs12146149	0.32745
rs55653177	0.566264
rs705690	0.573017
rs350191	0.553897
rs12755079	0.302589
rs4654439	0.664172
rs55989806	0.0259812
rs114427637	0.830645
rs115548333	0.0980474
rs75575768	0.303691
rs916405	0.338389
rs74833106	0.146611
rs116325392	0.777082
rs241210	0.543241
rs1541318	0.0755507
rs12741243	0.482197
rs2411778	0.450581
rs2176113	0.936673
rs114519157	0.717331
rs553691	0.55853
rs114548240	0.193469
rs10915571	0.338741
rs2411887	0.930178
rs12145928	0.217187
rs77849464	0.344156
rs114777976	0.0582397
rs12029434	0.295679
rs77064382	0.347699
rs114237629	0.0436652
rs2071967	0.570676
rs7533451	0.46376
rs12405495	0.56503
rs900501	0.0565716
rs6658098	0.787069
rs11587129	0.973512
rs4654585	0.772757
rs16839447	0.440384
rs78598397	0.788246
rs2071996	0.916597
rs77278319	0.126128
rs114235078	0.534891
rs16839469	0.962012
rs17349117	0.816863
rs60796722	0.93644
rs3886389	0.36266
rs75831216	0.0910144
rs6681520	0.178925
rs4654593	0.208809
rs1483197	0.835072
rs989309	0.850659
rs242056	0.318089
rs12135881	0.622907
rs242048	0.154688
rs36028110	0.941651
rs76770766	0.247307
rs72638877	0.530261
rs371605	0.42333
rs114054111	0.202629
rs115722628	0.813083
rs3766974	0.0987645
rs78266827	0.408394
rs2743980	0.231719
rs144818013	0.224694
rs3766977	0.42628
rs12133924	0.373338
rs12082538	0.159126
rs78287039	0.0436785
rs12122126	0.220323
rs7518369	0.829349
rs10915622	0.139597
rs12742986	0.0392343
rs72639970	0.995886
rs6671286	0.510919
rs10915644	0.0545681
rs114242555	0.335104
rs12044914	0.827064
rs77821625	0.300325
rs115117311	0.00992194
rs12025356	0.185791
rs72634113	0.366761
rs72634122	0.61022
rs115039225	0.384688
rs113426433	0.11255
rs11585038	0.0445664
rs74055305	0.729201
rs61764931	0.626597
rs6658988	0.349296
rs9426488	0.957055
rs12049256	0.0338895
rs55790677	0.29225
rs12757225	0.749379
rs10915296	0.000780172
rs10799145	0.327012
rs114377297	0.911614
rs72635316	0.915001
rs12025571	0.911325
rs10915301	0.0471172
rs74836301	0.507113
rs75705882	0.935487
rs6666618	0.618046
rs12736331	0.211104
rs61766693	0.479757
rs116315507	0.552051
rs10158116	0.0708865
rs1870516	0.0716368
rs76601146	0.10065
rs12070935	0.535098
rs1563793	0.615104
rs143765258	0.0526624
rs79651090	0.713105
rs115021433	0.906517
rs116246934	0.740939
rs77810796	0.878421
rs10915324	0.641367
rs74972820	0.765542
rs113401041	0.722601
rs116183990	0.783033
rs12751551	0.437858
rs922123	0.182175
rs78842089	0.966518
rs10915341	0.303359
rs10915342	0.890721
rs4949171	0.298836
rs56365782	0.348814
rs10492923	0.673584
rs77849574	0.254051
rs4345839	0.503521
rs12411059	0.560969
rs10915365	0.895406
rs79967614	0.873488
rs4076635	0.0509183
rs6698702	0.954953
rs12039641	0.633376
rs78817209	0.978215
rs79053480	0.844262
rs56295354	0.946949
rs9439546	0.556087
rs75422994	0.104243
rs75110355	0.488642
rs10915395	0.994441
rs76258563	0.661724
rs4475768	0.0331706
rs16840267	0.0220327
rs112895933	0.196142
rs72852179	0.222209
rs7419115	0.737818
rs35448192	0.430776
rs12034446	0.686393
rs4847582	0.66788
rs7525806	0.0999423
rs11808981	0.254936
rs12746195	0.870415
rs114313011	0.175808
rs12733390	0.331033
rs478357	0.0918993
rs80200284	0.769452
rs72639353	0.711626
rs17457716	0.969743
rs116576652	0.387368
rs72639366	0.256874
rs61763309	0.0603897
rs9439550	0.434067
rs115216699	0.932064
rs59194845	0.504083
rs78230742	0.618276
rs76993906	0.828501
rs912994	0.0914882
rs77437426	0.801022
rs12410822	0.553031
rs74767203	0.0916127
rs79548697	0.184155
rs72639400	0.950773
rs11801490	0.413614
rs61763342	0.0758437
rs34900182	0.894573
rs56093319	0.425858
rs12131421	0.828801
rs113332998	0.697511
rs2355	0.655024
rs12402981	0.0995126
rs76761725	0.559829
rs116613992	0.398311
rs12079662	0.318946
rs61759103	0.918281
rs58455457	0.232906
rs12566781	0.365386
rs12023817	0.803928
rs1004125	0.147241
rs9787315	0.507375
rs10907219	0.720069
rs9662668	0.6857
rs79927146	0.945069
rs9729649	0.238599
rs9730418	0.0473322
rs12729096	0.279865
rs72640661	0.0702837
rs11260635	0.534487
rs34410881	0.298523
rs9439581	0.615062
rs7515958	0.654376
rs115163362	0.238633
rs4845835	0.925796
rs12078722	0.544937
rs115146518	0.917104
rs11583994	0.592015
rs1291910	0.363479
rs1695639	0.726409
rs1695641	0.341462
rs77452235	0.410975
rs1775418	0.817012
rs61762122	0.386505
rs76037289	0.125148
rs77884292	0.967158
rs116710214	0.173886
rs770685	0.397314
rs11260661	0.184591
rs9439603	0.465509
rs79319121	0.859269
rs945323	0.374833
rs6701610	0.190603
rs77597942	0.603922
rs35398276	0.577679
rs709184	0.235525
rs72641973	0.422492
rs707591	0.748812
rs6699073	0.351221
rs770701	0.616115
rs2649070	0.986551
rs11579624	0.229756
rs75995367	0.240251
rs12074462	0.228705
rs2649092	0.825653
rs4845815	0.777466
rs114119915	0.153614
rs72851690	0.273616
rs80030164	0.451906
rs115244944	0.602463
rs72643055	0.80494
rs61763328	0.869023
rs28457723	0.662633
rs7414479	0.181788
rs72643071	0.967145
rs116575633	0.818176
rs75357895	0.572566
rs11121170	0.137417
rs72856113	0.162326
rs11121453	0.366445
rs74051394	0.215411
rs548726	0.887981
rs112282589	0.713377
rs35641267	0.886616
rs56293443	0.22656
rs12737596	0.978753
rs12078643	0.0370627
rs139022622	0.780383
rs113445782	0.0502721
rs139767853	0.727646
rs41280798	0.606592
rs1287638	0.237381
rs187947581	0.688652
rs183885357	0.356395
rs1287636	0.148312
rs959240	0.897608
rs34248917	0.615082
rs12058375	0.534897
rs2312464	0.430974
rs72630615	0.716948
rs571655	0.623228
rs12093500	0.52364
rs76978389	0.0672017
rs12118405	0.997315
rs551207	0.386042
rs10779677	0.910837
rs116716786	0.290276
rs17028948	0.545765
rs61762130	0.556669
rs11588889	0.136967
rs201065230	0.583201
rs114935498	0.402722
rs531099	0.650664
rs806114	0.789106
rs4908483	0.14635
rs59531860	0.583671
rs3789563	0.645495
rs4908733	0.307011
rs202153711	0.408118
rs114203928	0.590734
rs71629764	0.329124
rs78988914	0.275412
rs72630676	0.972022
rs79760156	0.402054
rs11121183	0.928377
rs7513468	0.96135
rs11582803	0.161079
rs3789531	0.7096
rs2294936	0.464651
rs11583631	0.456786
rs4908763	0.406412
rs2785580	0.411772
rs114606171	0.614963
rs80028342	0.0370613
rs1883606	0.460192
rs1883604	0.807556
rs12034457	0.911011
rs150062924	0.240623
rs61760800	0.207891
rs35020689	0.788586
rs731975	0.943957
rs114162822	0.482947
rs80166192	0.924797
rs11121407	0.463949
rs116735038	0.657385
rs2294713	0.0508444
rs35835676	0.640588
rs3789521	0.873297
rs45596539	0.415945
rs61760806	0.00763862
rs200882245	0.747095
rs3747974	0.835274
rs116585811	0.689568
rs114198341	0.0789527
rs188463518	0.715402
rs180888799	0.948904
rs1043971	0.77632
rs142015102	0.367427
rs11590458	0.986501
rs74049515	0.0625362
rs61739537	0.570779
rs55687307	0.971802
rs41278926	0.559448
rs116506333	0.180804
rs78630437	0.830407
rs115296355	0.129965
rs72858315	0.165358
rs34853430	0.376054
rs7525856	0.325761
rs114321116	0.0580926
rs742507	0.601211
rs7514677	0.286332
rs111876500	0.148549
rs146144846	0.643306
rs114452454	0.10614
rs4908892	0.289867
rs11121879	0.29731
rs3170675	0.835021
rs144713080	0.438385
rs61730399	0.0226594
rs141032388	0.598257
rs111400494	0.114535
Affx-52350272	0.885794
rs11121914	0.696804
rs2986749	0.73959
rs201669114	0.81237
rs74049595	0.438916
rs77948669	0.350876
rs3007434	0.526139
rs932112	0.110584
rs6693391	0.368749
rs12742808	0.971229
rs76948507	0.760286
rs41278020	0.648736
rs147969126	0.52492
rs140284805	0.769045
rs35118458	0.651202
rs114555118	0.332489
rs4908565	0.350533
rs201171	0.0905235
rs11591172	0.697621
rs146030353	0.292021
rs116631064	0.387808
rs138429240	0.35954
rs41278030	0.86654
rs138002206	0.632105
rs17365584	0.72586
rs56150786	0.705907
rs75305802	0.880006
rs115115600	0.933216
rs365650	0.597632
rs11590169	0.791859
rs449250	0.328923
rs17029815	0.113153
rs12752369	0.750025
rs78116825	0.652203
rs12735232	0.181745
rs17441010	0.086393
rs17441375	0.424037
rs7521838	0.218968
rs185305928	0.209054
rs74429594	0.328856
rs77398102	0.92659
rs72638543	0.322048
rs61780894	0.181604
rs1828308	0.502865
rs76446959	0.3283
rs112136069	0.159549
rs72638597	0.350057
rs6685802	0.9547
rs71637364	0.95429
rs61780952	0.0608097
rs7552540	0.908504
rs11587771	0.300132
rs11120831	0.109356
rs116444891	0.277637
rs17345754	0.220806
rs17345768	0.120863
rs2071917	0.240501
rs182840884	0.5071
rs4908438	0.812562
rs75988591	0.0508365
rs17349921	0.663377
rs76189463	0.0873142
rs74051131	0.099196
rs12032971	0.917954
rs970973	0.6711
rs76619529	0.74413
rs79870337	0.0631876
rs56040581	0.8662
rs78335073	0.88065
rs114579811	0.313487
rs80082567	0.332565
rs6680365	0.567209
rs4908604	0.960199
rs17030477	0.0962966
rs72641232	0.276014
rs58258089	0.304931
rs1304712	0.238342
rs72641240	0.399396
rs76288140	0.229671
rs6702562	0.308474
rs114699405	0.0913186
rs114128648	0.24623
rs17350137	0.194039
rs77558207	0.538888
rs80031760	0.824861
rs6577429	0.328654
rs4908612	0.50926
rs4908613	0.207174
rs78775474	0.677801
rs7541881	0.763172
rs116410651	0.78351
rs112778551	0.920696
rs12025895	0.838604
rs78247133	0.927217
rs10864293	0.582168
rs12404510	0.430487
rs11120899	0.523519
rs72863583	0.58558
rs6674628	0.972147
rs74898392	0.010827
rs79870386	0.83052
rs72642818	0.735084
rs116210774	0.1813
rs79099964	0.260503
rs71637379	0.626551
rs12134390	0.592637
rs114873015	0.973574
rs6692817	0.590148
rs7537181	0.164052
rs55782820	0.241577
rs4908637	0.893622
rs75822390	0.057597
rs56354201	0.821148
rs9988557	0.225301
rs77058658	0.606224
rs75562159	0.125886
rs74353289	0.322949
rs1725251	0.773213
rs35419744	0.664917
rs1750840	0.986801
rs1616122	0.185115
rs75507805	0.313038
rs6664987	0.883946
rs72642868	0.220836
rs12091424	0.619903
rs1725271	0.490777
rs1725261	0.782137
rs80036816	0.347207
rs12063665	0.217755
rs1193180	0.464663
rs74528821	0.25126
rs1193179	0.370138
rs12067951	0.0847484
rs116600349	0.0613472
rs1193167	0.125385
rs11120964	0.568694
rs113988924	0.603196
rs76167835	0.676803
rs78815084	0.147461
rs78552027	0.680299
rs34681732	0.995769
rs4908656	0.0821755
rs1193159	0.268909
rs12043374	0.665872
rs187258723	0.622047
rs35764813	0.205211
rs4317829	0.280311
rs75065605	0.573077
rs941017	0.223935
rs75386123	0.292992
rs115071930	0.6895
rs6658290	0.0540641
rs17376251	0.778121
rs7555394	0.901969
rs77501220	0.881274
rs17027053	0.786731
rs200318010	0.42139
rs3737907	0.638797
rs144242373	0.578706
rs77914680	0.892881
rs116323785	0.735395
rs6658296	0.935607
rs3011926	0.360603
rs115389505	0.680989
rs80049809	0.399116
rs112434103	0.757069
rs12724413	0.716109
rs115569408	0.667165
rs41278954	0.793615
rs697682	0.720653
rs12141043	0.0612456
rs79423628	0.967246
rs147327372	0.972519
rs142921497	0.68352
rs145213510	0.0448494
rs2640909	0.299908
rs144178755	0.829833
rs35072750	0.909745
rs41307858	0.525577
rs228648	0.521741
rs228636	0.678443
Affx-14445234	0.714933
rs72633042	0.452648
rs11121046	0.295666
rs170550	0.912691
rs34216262	0.413235
rs680522	0.472684
rs161803	0.115711
rs76198826	0.122627
rs9657963	0.769689
rs226476	0.313967
rs79866090	0.0126017
rs178932	0.656269
rs71653619	0.199908
rs71653620	0.669379
rs34781518	0.426309
rs72634253	0.325094
rs72634255	0.0404925
rs13374405	0.127539
rs115822521	0.380534
rs11582641	0.238903
rs56296862	0.089702
rs7520669	0.718337
rs11121104	0.366872
rs116284479	0.524188
rs9434615	0.179435
rs9434618	0.415883
rs6701300	0.795134
rs115213768	0.089774
rs17032281	0.412976
rs78872232	0.850637
rs78056657	0.106145
rs147458259	0.525146
rs6663882	0.264054
rs17509537	0.254311
rs76164182	0.797233
rs299500	0.829754
rs7513908	0.32995
rs6657240	0.0333103
rs11584255	0.191681
rs55662981	0.125304
rs72862657	0.0186395
rs438895	0.690825
rs78824818	0.903228
rs11121162	0.269609
rs2289730	0.129515
rs199862899	0.435641
rs2289731	0.159322
rs7552012	0.39279
rs4908753	0.903344
rs76419978	0.495064
rs114016237	0.00511162
rs148981427	0.513069
rs201922249	0.156023
rs113121828	0.0171647
rs35608792	0.198158
rs147112611	0.153238
rs115846081	0.170913
rs72636944	0.656608
rs115136021	0.537136
rs1150398	0.600301
rs115344563	0.616806
rs17386406	0.266523
rs1381928	0.871552
rs17387017	0.096297
rs80001448	0.700598
rs7547833	0.568554
rs34703782	0.99563
rs12025126	0.453272
rs114086880	0.15139
rs61784167	0.00192891
rs75485412	0.140638
rs10864365	0.414097
rs17383360	0.222101
rs1284484	0.180261
rs12144387	0.759229
rs10864368	0.398326
Affx-52127471	0.640029
rs56379806	0.95732
rs56264853	0.566047
rs17032809	0.604938
rs12144002	0.821917
rs12129827	0.776335
rs77403967	0.47432
rs4908796	0.617279
rs78847327	0.183456
rs2765512	0.755082
rs78358116	0.669898
rs78639279	0.949867
rs2765523	0.406372
rs116775713	0.476286
rs6699492	0.369295
rs6684149	0.875233
rs2274326	0.575821
rs41278978	0.0423247
rs72641561	0.605604
rs12059715	0.0741343
rs2274332	0.59186
rs74803432	0.163796
rs3765964	0.745528
rs74050967	0.677688
rs11583781	0.264679
rs6577546	0.072079
rs72642910	0.177277
rs7516862	0.550822
rs12047015	0.758
rs116662431	0.167154
rs10864377	0.723175
rs144505778	0.136898
rs2039631	0.94384
rs7530465	0.532439
rs769901	0.851679
rs35776221	0.828367
rs9803660	0.236526
rs143892095	0.607962
rs72632913	0.503946
rs141461807	0.727415
rs148873763	0.371675
rs55909245	0.98849
rs140975513	0.121306
rs2478868	0.164825
rs41280748	0.802794
rs12726360	0.251628
rs41280750	0.65658
rs7555782	0.51323
rs116563540	0.840771
rs61785834	0.513839
rs7518834	0.343571
rs77585961	0.707107
rs6577556	0.415205
rs797251	0.461551
rs115325084	0.688695
rs809972	0.965227
rs797257	0.887782
rs61787669	0.937196
rs72637780	0.802775
rs115652455	0.295956
rs12039077	0.228962
rs72639790	0.7288
rs116293172	0.225384
rs10442700	0.750553
rs10489436	0.622173
rs11576150	0.152032
rs3753165	0.425419
rs140631516	0.847301
rs34580447	0.0778678
rs6688832	0.14401
rs115002815	0.291736
rs9434753	0.413955
rs10746487	0.824466
rs9442580	0.460621
rs61783472	0.959374
rs2072734	0.74789
rs619928	0.716154
rs75581935	0.933962
rs115315451	0.864857
rs9442568	0.724022
rs1294044	0.261174
rs113629973	0.438014
rs564709	0.686747
rs114376140	0.0959653
rs732590	0.470802
rs72643839	0.810243
rs479043	0.832327
rs9308446	0.780398
rs80237880	0.0300183
rs733893	0.624304
rs12760778	0.711434
rs114425842	0.316295
rs4908854	0.421543
rs59423584	0.163055
rs9308447	0.341916
rs79399729	0.58218
rs4908857	0.651172
rs79247367	0.773472
rs6688312	0.628966
rs116640507	0.853024
rs9442593	0.409466
rs11121406	0.650044
rs74051666	0.628003
rs72645555	0.814393
rs56345592	0.898255
rs12405873	0.830381
rs114591454	0.700916
rs76538438	0.59348
rs78031508	0.876399
rs59804563	0.0031023
rs11121423	0.0356895
rs4926491	0.396359
rs10864425	0.183246
rs6541069	0.874987
rs57883760	0.22204
rs7417127	0.574819
rs11121432	0.67731
rs77011317	0.449036
rs12140494	0.613757
rs72646720	0.195578
rs77189728	0.248461
rs115161668	0.672635
Affx-16116096	0.957709
rs77612465	0.357257
rs116527740	0.615569
rs141162024	0.426698
rs60097082	0.956604
rs11121465	0.455216
rs74925829	0.625316
rs4240896	0.310164
rs111697224	0.976159
rs113910879	0.143726
rs56153814	0.47295
rs4846192	0.233703
rs41278008	0.232376
rs58123801	0.25119
rs114361133	0.974327
rs114393604	0.728876
rs3934934	0.423622
rs28730679	0.989611
rs142907633	0.0846877
rs148584143	0.376653
rs10779729	0.353018
rs116003481	0.983746
rs114747243	0.757701
rs4845976	0.106897
rs72633887	0.394612
rs12738754	0.406451
rs74649083	0.900165
rs74387437	0.981861
rs114201833	0.0413903
rs12032209	0.463638
rs1933734	0.276547
rs115194412	0.775111
rs946275	0.506427
rs79849236	0.604043
rs12406876	0.917078
rs72858090	0.64855
rs76744859	0.228497
rs113469570	0.201728
rs146375448	0.917687
rs1220423	0.0966983
rs150726175	0.625339
rs11578833	0.606835
rs145127190	0.862409
rs114105600	0.0615761
rs7528979	0.549413
rs114142295	0.941553
rs74669740	0.983495
rs78508549	0.237407
rs146544433	0.581502
rs12122985	0.0208503
rs11802484	0.370502
rs117391752	0.962015
rs17396340	0.443449
rs111869679	0.517388
rs12069853	0.645008
rs17401190	0.0795483
rs72640309	0.0891027
rs41274460	0.429084
rs148481786	0.37523
rs149267056	0.140653
rs1188494	0.604341
rs12724395	0.70129
rs80345587	0.587803
rs115789191	0.789194
rs78459513	0.846356
rs75615671	0.723175
rs1300645	0.376193
rs146240548	0.154627
rs137950953	0.875763
rs142954972	0.274865
rs138842024	0.0287164
rs115332378	0.0667599
rs673254	0.444952
rs79776554	0.2081
rs75629636	0.697909
rs2480782	0.613089
rs76853348	0.00556493
rs12739407	0.83319
rs79335262	0.172622
rs76431309	0.459749
rs6687430	0.593014
rs6664134	0.366562
rs72641432	0.0338137
rs284272	0.71661
rs1471642	0.546445
rs78645175	0.525824
rs11121599	0.764902
rs75229699	0.0637608
rs181557754	0.459858
rs117131266	0.687544
rs56229092	0.778654
rs540329	0.245995
rs61736951	0.811804
rs79792288	0.436424
rs149479567	0.395475
rs76910492	0.891651
rs284315	0.409955
rs113222733	0.30273
rs76001210	0.325066
rs183040637	0.618599
rs4845948	0.724691
rs59061093	0.41819
rs734736	0.631737
rs113981481	0.533645
rs74792874	0.634704
rs11805515	0.332105
rs58810407	0.632361
rs284233	0.615968
rs58551746	0.952073
rs116461502	0.0489176
rs608020	0.866963
rs6700479	0.399585
rs4845953	0.143825
rs72860191	0.328561
rs4845955	0.615284
rs113841566	0.458106
rs1342904	0.675822
rs11579159	0.424434
rs72643204	0.0708278
rs205484	0.388341
rs58064215	0.723655
rs72643222	0.684443
Affx-4028723	0.99606
rs11121617	0.0557759
rs710137	0.050194
rs114620619	0.637641
rs761124	0.235119
rs74052514	0.272203
rs1750861	0.324648
rs1776222	0.839086
rs72643240	0.159689
rs2294750	0.473734
rs80028886	0.39006
rs35126763	0.799712
rs1292657	0.483643
rs113775340	0.157916
rs35154018	0.686293
rs34560617	0.0340349
rs115501852	0.489645
rs72643281	0.257719
rs7543046	0.495147
rs1280989	0.435223
rs75572442	0.708087
rs12746189	0.0504599
rs1280996	0.389127
rs1280995	0.265651
rs1749882	0.759659
rs75886715	0.269667
rs67978715	0.384472
rs10157927	0.0305858
rs6540955	0.189279
rs74889927	0.158817
rs72643299	0.564234
rs1280984	0.349002
rs1769663	0.976475
rs116362252	0.654427
rs7521386	0.909248
rs142519961	0.429213
rs1281012	0.0811505
rs144723358	0.726349
rs75380881	0.620592
rs75810903	0.523811
rs12030940	0.0384135
rs41274494	0.583036
rs11121663	0.497446
rs61775589	0.253664
rs12085319	0.115704
rs56044863	0.307325
rs75524741	0.59614
rs12565727	0.219595
rs35851954	0.571088
rs7547006	0.73284
rs78022785	0.536801
rs11121678	0.484854
rs143981111	0.576216
rs75260969	0.503536
rs61773661	0.477098
rs115102542	0.746861
rs139962539	0.350753
rs149800848	0.0732044
rs7536030	0.464816
rs144632025	0.0622775
rs115588772	0.819049
rs115976717	0.866369
rs146839323	0.338086
rs17235675	0.330674
rs41274510	0.533967
rs12732063	0.369997
rs17417751	0.584288
rs72647298	0.367975
rs41274520	0.911295
rs28991002	0.594198
rs28991009	0.622882
rs79619380	0.10755
rs115259480	0.256205
rs116203135	0.44946
rs146393749	0.280989
rs1074078	0.688595
rs7513418	0.406171
rs114000606	0.428416
rs115828134	0.989755
rs11121720	0.19758
rs78956607	0.26426
rs80241427	0.427616
rs3124629	0.132576
rs2744835	0.653908
rs2993660	0.564279
rs12404709	0.222697
rs116169159	0.255007
rs12410368	0.426269
rs115934719	0.165462
rs77867201	0.221109
rs17419268	0.547242
rs78587628	0.434428
rs77700080	0.246641
rs6690077	0.126479
rs12074336	0.0605558
rs11121734	0.977566
rs17036837	0.501658
rs11585441	0.634801
rs12408351	0.898293
rs4846006	0.877615
rs114638093	0.871558
rs80114831	0.64517
rs79769841	0.978347
rs2745297	0.241969
rs61750330	0.168751
rs2745292	0.0832464
rs75717773	0.59156
Affx-4589848	0.193173
rs114320238	0.143527
rs12754959	0.286708
rs12145643	0.957267
rs61773879	0.529246
rs2817642	0.0911329
rs4845868	0.813558
rs115845680	0.0292431
rs80108072	0.9745
rs114570784	0.967492
rs12760507	0.318372
rs7526268	0.153334
rs116094923	0.377393
rs72638609	0.544744
rs61731861	0.0164634
rs9614	0.35151
rs61773907	0.301734
rs12045158	0.504277
rs909934	0.466365
rs150816569	0.886545
rs58092895	0.219719
rs3117066	0.232192
rs115224359	0.83245
rs148957324	0.0106499
rs143687287	0.380142
rs2336031	0.395186
rs9430208	0.51267
rs11121800	0.0013845
rs1534990	0.500951
rs6657454	0.0521245
rs79398623	0.599916
rs76651564	0.963186
rs143337024	0.0889485
rs12565097	0.131839
rs72638650	0.0546454
rs7414943	0.337756
rs77681396	0.655207
rs4846033	0.272445
rs10864532	0.666084
rs12095517	0.87928
rs17875913	0.98394
rs6540992	0.827507
rs17875990	0.146527
rs144060195	0.716651
rs72638664	0.931804
rs17875994	0.677093
rs11121824	0.900277
rs41394446	0.809682
rs45525835	0.599801
rs9651118	0.83944
rs4846054	0.97012
rs34994762	0.591081
rs61776077	0.626011
rs41275480	0.647244
rs148630210	0.84678
rs150830522	0.425849
rs5065	0.131754
rs61761973	0.275036
rs35640285	0.806206
rs5229	0.447767
rs34241762	0.141607
rs74493073	0.820607
rs115263815	0.991495
rs77217608	0.0249848
Affx-4686055	0.953569
rs7551175	0.429066
rs142978362	0.163457
rs149425237	0.918288
rs2236055	0.115025
rs141725275	0.544146
Affx-4698845	0.925828
rs115537395	0.0249549
rs142271930	0.0742073
rs11553925	0.635142
rs2878737	0.583439
rs1208992	0.0817229
rs6541013	0.115943
rs6662910	0.913283
rs6684143	0.390999
rs190201473	0.0556736
rs1201113	0.646596
rs72641068	0.1777
rs12409087	0.269561
rs2230622	0.653481
rs11569869	0.273365
rs72641094	0.94276
Affx-35292235	0.83262
rs11569895	0.271687
rs4846094	0.370489
rs2486316	0.94339
rs2230625	0.974848
rs11569922	0.772553
rs603879	0.865296
rs3766735	0.637867
rs816046	0.393554
rs141539189	0.375934
rs144498730	0.209161
rs1148467	0.809408
rs116095144	0.0661649
rs11587549	0.900387
rs75711809	0.283021
rs75160808	0.255883
rs1148458	0.510359
rs5745989	0.042671
rs653667	0.841249
rs5746059	0.817959
rs17884378	0.541178
rs1061628	0.14557
rs5746073	0.573167
rs76802657	0.882312
rs12563166	0.134176
rs4846100	0.550398
rs235256	0.605701
rs116415833	0.131884
rs61774897	0.595562
rs12407578	0.980762
rs144311414	0.799302
rs72642646	0.32668
rs145303326	0.785823
rs150598243	0.293962
rs28551666	0.614525
rs78224706	0.130286
rs6541019	0.926267
rs17457661	0.878497
rs77455341	0.492972
rs74760183	0.551641
rs17346480	0.527583
rs12746212	0.0203025
rs112605550	0.406173
rs74899782	0.597355
rs12137084	0.268074
rs12408116	0.526407
rs9783054	0.146321
rs11121918	0.219681
rs7543599	0.388175
rs76254335	0.398522
rs56060440	0.0474499
rs55836856	0.903518
rs11121923	0.364401
rs2038118	0.45949
rs77572097	0.711881
rs115848887	0.325064
rs6659122	0.182223
rs4240900	0.146413
rs12132158	0.914041
rs77917653	0.254283
rs61776834	0.954982
rs4846126	0.522112
rs72642702	0.475779
rs12044197	0.74099
rs6679088	0.493641
rs148358973	0.0213034
rs114161112	0.0253056
rs12117229	0.773703
rs76272827	0.759898
rs3010930	0.295382
rs12067701	0.625262
rs57668808	0.885723
rs2256901	0.152083
rs114162298	0.614018
rs142659885	0.687408
rs146900669	0.650837
rs116794853	0.0926844
rs12760146	0.489919
rs7524074	0.18905
rs72644525	0.780057
rs115141249	0.516696
rs11121959	0.101517
rs10779772	0.0540244
rs3000859	0.701122
rs77734577	0.185006
rs11121969	0.09741
rs6662299	0.0327945
rs116667599	0.801978
rs71647059	0.241435
rs41301981	0.769086
rs12037960	0.00786642
rs79453084	0.274976
rs41303871	0.936259
rs115890710	0.0896091
rs114218713	0.501749
rs9724654	0.0279176
rs147549487	0.472455
rs142653021	0.227593
rs56104949	0.378208
rs28488227	0.343387
rs55971446	0.762949
rs2179303	0.801362
rs201446830	0.658953
rs201993208	0.762207
rs199886862	0.907027
rs12128613	0.955046
rs3013105	0.601589
rs2940315	0.294383
rs11586932	0.466219
Affx-4972073	0.157722
rs114246014	0.637512
rs3845608	0.649011
Affx-4972922	0.127081
rs75426602	0.117935
rs355049	0.137256
rs7545978	0.727368
rs72646371	0.92273
rs11576472	0.574215
rs2940305	0.286627
rs2282189	0.814649
rs61745339	0.477104
rs76062973	0.747044
rs3856278	0.426153
rs72646395	0.0931824
rs80006697	0.932423
rs77828429	0.456153
rs17389711	0.960586
rs6684199	0.0819905
rs61516987	0.688574
rs11485053	0.714462
rs12404716	0.0437432
rs241908	0.726079
rs61777776	0.787804
rs61777777	0.725051
rs113350533	0.238466
rs1148454	0.670699
rs188117194	0.26485
rs74226261	0.91036
rs2788749	0.750527
rs442112	0.243667
rs2483134	0.703443
rs35299232	0.475328
rs92406	0.712019
rs79813761	0.105792
rs2486188	0.539204
rs67913176	0.705933
rs1772635	0.0639284
rs111800791	0.785072
rs12408369	0.768147
rs79290973	0.0419469
rs76117131	0.0810866
rs77349561	0.230806
rs74406995	0.80467
rs76933461	0.672485
rs12749066	0.733853
rs113495375	0.119771
rs75417771	0.356464
rs144029481	0.0164186
rs115140359	0.749186
rs6670001	0.876336
rs55736369	0.0797788
rs77479053	0.464623
rs41269799	0.725985
rs17346675	0.144905
rs11579363	0.751095
rs2308040	0.186265
rs41269807	0.908857
rs41269809	0.939803
rs148083107	0.336425
rs147431796	0.497125
rs1203646	0.927792
rs79887378	0.507829
rs2697992	0.577343
rs11803035	0.557038
rs2281167	0.875197
rs2281164	0.926892
rs72635693	0.0767241
rs72635695	0.663223
rs61775135	0.406621
rs2744683	0.00547022
rs202013308	0.776616
rs72637672	0.837805
Affx-5023228	0.0316756
rs76148380	0.846086
rs6702813	0.0169981
rs12028630	0.488222
rs61775154	0.712119
rs114764995	0.75833
rs146177359	0.0461348
rs72639014	0.962653
rs7546945	0.871454
rs11806865	0.665827
rs34740682	0.249466
rs74723844	0.630648
rs78060822	0.025486
rs2744656	0.313467
rs9287293	0.629183
rs10737914	0.549135
rs114910289	0.744856
rs17350970	0.0721744
rs2744645	0.660731
rs6429802	0.749954
rs75105468	0.632227
rs114507719	0.0462549
rs56011108	0.779634
rs7543809	0.214796
rs1203703	0.336348
rs10803433	0.394146
rs17351026	0.3703
rs61777395	0.891851
rs12028319	0.996411
rs76243963	0.00458749
rs1203702	0.248413
rs80132111	0.205926
rs10489150	0.324436
rs12127981	0.265734
rs17351075	0.679758
rs12035581	0.625501
rs76783481	0.47434
rs77079888	0.190127
rs75619775	0.658349
rs10803440	0.301006
rs79129028	0.643872
rs72640516	0.420341
rs12127946	0.020898
rs4661465	0.428481
rs12135527	0.511153
rs10733142	0.656075
rs74483393	0.274346
rs77713952	0.287526
rs77700436	0.10767
rs4661468	0.559054
rs7527437	0.477397
rs72641642	0.969777
rs12754997	0.683626
rs113869187	0.130084
rs12746681	0.0774503
rs9660013	0.882217
rs12037685	0.368707
rs6661697	0.377627
rs34273060	0.528758
rs79458940	0.220794
rs10928016	0.615313
rs78603207	0.210642
rs78609359	0.191225
rs116350149	0.609251
rs4661478	0.486801
rs2185241	0.592325
rs11591032	0.567482
rs10928050	0.5219
rs17354050	0.804553
rs17398014	0.577643
rs614719	0.218422
rs115895161	0.794668
rs116600476	0.0558873
rs184903075	0.580877
rs11809915	0.366875
rs4478803	0.261745
rs61771841	0.768668
rs116719116	0.933386
rs11582145	0.796379
rs78686313	0.867539
rs7542111	0.124608
rs10928060	0.496305
rs72644446	0.559355
rs114041233	0.241094
rs77391905	0.867512
rs1361337	0.388669
rs1538534	0.0437983
rs7527290	0.308563
rs10927407	0.0349293
rs1416625	0.527187
rs12040453	0.675155
rs72644455	0.687357
rs946481	0.103749
rs61771855	0.87557
rs74834083	0.340467
rs17395713	0.296944
rs79147182	0.672156
rs703798	0.804107
rs6672340	0.74197
rs112139232	0.372346
rs76589709	0.0438967
rs1539170	0.326858
rs3888224	0.920329
rs12563421	0.382593
rs1410752	0.670648
rs7549457	0.405756
rs2149512	0.75843
rs16850197	0.352201
rs12141361	0.0759621
rs74057198	0.534246
rs34446132	0.0966574
rs116324134	0.853189
rs61771864	0.925169
rs116851506	0.0963231
rs79397849	0.346646
rs11578066	0.551504
rs4450012	0.482967
rs72645933	0.0513553
rs114235500	0.0555453
rs2486768	0.929711
rs10927439	0.384365
rs9429230	0.237802
rs2480057	0.38836
rs77662416	0.548561
rs72645956	0.787555
rs75010668	0.734497
rs11804898	0.0761122
rs78244353	0.907829
rs6429664	0.678726
rs79065569	0.288444
rs72645984	0.900683
rs77108886	0.821814
rs4276916	0.565689
rs114937229	0.186486
rs114040514	0.711949
rs12031233	0.321673
rs4661290	0.624762
rs75518360	0.706309
rs115796809	0.305798
rs72647619	0.765275
rs116458387	0.473839
rs113067057	0.0977373
rs72647625	0.15192
rs12096315	0.535363
rs34103159	0.284548
rs76924483	0.0545384
rs148357520	0.791698
rs12354173	0.230262
rs36092172	0.677872
rs12568088	0.140786
rs75654652	0.918209
rs116054106	0.288468
rs12037545	0.850478
rs79033096	0.0970464
rs115173799	0.64561
rs115797591	0.330258
rs16850760	0.941425
rs72636626	0.744482
rs2050126	0.485039
rs12096885	0.381223
rs79060551	0.00510666
rs75837905	0.5856
rs12132834	0.71626
rs72636633	0.586445
[truncated: 285,425+ more rows]

## Sheet: Corr. Bipolar disorder p-values
rs79373928	0.173716
rs11240779	0.757577
rs116452738	0.20255
rs4970382	0.809434
rs13303222	0.025766
rs13303101	0.497138
rs192998324	0.635362
rs55678698	0.356679
rs41285790	0.175236
Affx-89008640	0.413542
rs144656266	0.365406
rs35471880	0.231988
rs112164716	0.650796
rs13303010	0.204629
rs115741058	0.665943
rs201730138	0.0525608
rs41285810	0.391098
rs78850589	0.64969
rs3829740	0.123313
Affx-15504485	0.539993
rs3748588	0.213106
rs72891183	0.678579
rs28869591	0.662054
rs78164078	0.471883
rs35940137	0.255496
rs2799070	0.655623
rs28591569	0.957016
rs138031468	0.565536
rs138288952	0.677314
rs79016973	0.66426
rs149814455	0.481534
rs146243145	0.00531967
rs9697293	0.195159
rs116836855	0.246373
rs200232485	0.981185
rs144620006	0.0782803
rs2275811	0.884132
rs145444272	0.00464029
rs2710887	0.419188
rs144245019	0.848406
rs9778201	0.376496
rs7520893	0.980678
rs11260596	0.262788
rs151035904	0.97763
rs115057577	0.956158
rs115723010	0.447184
rs144168476	0.405343
rs61766340	0.67978
rs3737727	0.472387
rs75079403	0.118033
rs115662838	0.780576
rs6687776	0.761617
rs147606383	0.826957
rs61766344	0.856581
rs57414802	0.867694
rs9442373	0.759075
rs55945496	0.0635118
rs4072537	0.585381
rs6604971	0.28887
rs116661896	0.151671
rs7538773	0.666691
rs112695918	0.553335
rs77277598	0.39418
rs72894004	0.666521
rs11260542	0.0625568
rs79295821	0.779904
rs6671609	0.697286
rs75179781	0.491044
rs114390380	0.867706
rs200208314	0.602747
rs13374146	0.980577
rs138745293	0.625376
rs41285820	0.285437
rs1320571	0.520312
rs74475385	0.26861
rs4634847	0.438663
rs12120877	0.611046
rs114946555	0.391797
rs143092669	0.615744
rs141996135	0.96688
rs78479912	0.23377
rs4970422	0.891927
rs114757189	0.527075
rs6603782	0.0415191
rs715643	0.854267
rs72631899	0.0439206
rs75668831	0.335108
rs6685064	0.108152
rs12751100	0.815777
rs140170231	0.415005
rs79943571	0.195135
rs13306651	0.0380208
rs145341583	0.286117
rs2477781	0.841069
rs149746396	0.516219
rs150672559	0.891327
rs149099807	0.440895
rs140107023	0.912656
rs200138692	0.52527
rs111933693	0.316949
rs146517668	0.829144
rs138406527	0.665362
rs17851391	0.518911
rs11548045	0.417711
rs190004171	0.644544
rs189474682	0.743223
rs141015036	0.536982
rs9439458	0.750689
rs146731359	0.243565
rs114928482	0.0744572
rs41285842	0.921489
rs146206869	0.407403
rs187039783	0.899013
rs1887284	0.364853
rs3753332	0.491373
rs3118509	0.793419
rs4970458	0.448171
rs77661767	0.46845
rs61774870	0.427585
rs11492279	0.297452
rs4369171	0.934425
rs79836664	0.726165
rs78656035	0.259078
rs114944847	0.132771
rs114859950	0.943251
rs11523819	0.877854
rs28669173	0.724616
rs4074198	0.733132
rs28487995	0.545217
Affx-52322439	0.931333
Affx-52322446	0.894872
rs115980964	0.076842
rs7796	0.780362
rs75816936	0.62027
rs72634840	0.736607
rs72634841	0.336785
rs199931813	0.00495583
rs6603811	0.0841092
rs59555069	0.674615
rs77787690	0.233791
rs79516120	0.633463
rs61774984	0.955703
rs114622732	0.154395
rs72634852	0.535765
rs941532	0.508727
Affx-80290546	0.926419
rs76385183	0.349236
rs3795289	0.36283
rs146150343	0.454618
rs78791970	0.751106
rs200056196	0.56861
rs202000786	0.300663
rs200214481	0.0173725
rs77942583	0.0259758
rs76255054	0.287766
rs13303156	0.594773
rs13303195	0.652361
rs6662278	0.843798
rs28706276	0.0182354
rs6682175	0.87526
rs13303124	0.334355
rs3128312	0.569057
rs13303086	0.0840454
rs55977422	0.319427
rs74372554	0.726086
rs3121822	0.00684724
rs28709994	0.070062
rs4648795	0.564011
rs3128319	0.658231
rs3121828	0.597452
rs4454477	0.957842
rs78305720	0.88292
rs78645774	0.085819
rs3107137	0.957572
rs28719902	0.466388
rs12744596	0.740245
rs3753242	0.0198599
rs384726	0.560034
rs11583093	0.878508
rs190347047	0.0162492
rs61776610	0.628951
rs80320542	0.0341529
rs76910431	0.580578
rs74912021	0.821357
rs146607591	0.360405
rs41315340	0.989794
rs2503712	0.398806
rs72637878	0.338596
rs11577042	0.281257
rs72637886	0.162345
rs10910032	0.657765
rs114462818	0.699283
rs55683510	0.871613
rs6686375	0.150972
rs17372827	0.619938
rs72643475	0.861858
rs75280988	0.0015774
rs4648631	0.657067
rs60363208	0.768647
rs58351713	0.72855
rs116161617	0.488687
rs79907870	0.85707
rs2843151	0.75059
rs150504740	0.254391
rs2279677	0.453174
rs72642142	0.364082
rs2843149	0.571074
rs2645074	0.0833931
rs35273536	0.681946
rs78615410	0.926325
rs61762091	0.848647
rs56298931	0.0701174
rs12757417	0.0033129
rs1472319	0.434574
rs72920968	0.901346
rs2645072	0.13427
rs903915	0.13193
rs114820209	0.775855
rs7545940	0.00317086
rs2840535	0.0241151
rs10910061	0.0666948
rs116550976	0.417787
rs56199918	0.910365
rs115217673	0.112246
rs2843128	0.899561
rs74366400	0.139182
rs11804135	0.355851
rs16825102	0.759429
rs3736330	0.00889326
rs4648838	0.278224
rs112558316	0.75908
rs72642191	0.0269646
rs1129333	0.841343
rs2494591	0.663442
rs34574702	0.320059
rs114573763	0.702976
rs12023660	0.648057
rs2494640	0.587419
rs4648843	0.852855
rs74943598	0.898316
rs942819	0.308017
rs2477686	0.513632
rs79868541	0.172245
rs11588930	0.863095
rs117704179	0.0972422
rs41315664	0.0434336
rs200040569	0.495134
rs114856389	0.0161562
rs4648639	0.0634245
rs75646104	0.509717
rs76591030	0.909029
rs2494610	0.830362
rs116387284	0.316146
rs12131236	0.434428
rs115568561	0.526628
rs2257763	0.362974
rs10910097	0.867704
rs149776280	0.361401
rs34571135	0.968772
rs114996135	0.16241
rs150660153	0.824124
rs75596555	0.850366
rs55649610	0.0738767
rs117565304	0.433639
rs114117211	0.570037
rs114858168	0.654594
rs10909851	0.520446
rs72646048	0.584971
Affx-8453555	0.917457
rs6679232	0.305322
rs181333108	0.664208
rs72646050	0.472922
rs34583461	0.565032
rs35401657	0.383649
rs61763660	0.519747
rs12083883	0.00206585
rs12567869	0.363347
rs61763690	0.558964
rs10797342	0.940612
rs114982359	0.0142834
rs79327914	0.299754
rs78592587	0.121677
rs72629424	0.263103
rs2925494	0.130216
rs10797358	0.283302
rs71632399	0.995789
rs188539852	0.313414
rs1869970	0.66598
rs10797368	0.540234
rs79561271	0.335448
rs58636688	0.986142
rs141625056	0.127281
rs2993505	0.812049
rs2842925	0.238707
rs12731464	0.728375
rs112563471	0.777486
rs11586705	0.235549
rs6685625	0.153522
rs116142632	0.0244975
rs35806103	0.25021
rs78841195	0.176503
rs12409277	0.650183
rs12724379	0.643846
rs115843581	0.320238
rs1125017	0.978749
rs76425763	0.979532
rs12563622	0.392806
rs7515436	0.128852
rs55932943	0.548607
rs7539543	0.926555
rs2981872	0.144243
rs2376813	0.747046
rs12740402	0.862914
rs2742672	0.209567
rs77009640	0.093847
rs10909883	0.3155
rs2235176	0.103704
rs116593856	0.233216
rs2817184	0.069668
rs115692019	0.105649
rs12120940	0.148365
rs2651909	0.241412
rs2817186	0.722389
rs2817187	0.580486
rs207199	0.0592452
rs79135020	0.137524
rs2817128	0.854065
rs71634325	0.0354107
rs17390062	0.707126
rs78113663	0.868611
rs74874070	0.74399
rs2817132	0.57646
rs187194973	0.371292
rs78466523	0.793508
rs10752733	0.176356
rs114482973	0.906346
rs2651912	0.0775164
rs950449	0.23797
rs114739825	0.392757
rs12095716	0.976187
rs74048307	0.932501
rs10909899	0.456525
rs3753758	0.220391
rs12403684	0.739478
rs114274969	0.743157
rs2651888	0.163552
rs905130	0.837407
rs77301359	0.0985808
rs905138	0.208497
rs115586394	0.163309
rs10797386	0.813648
rs12140190	0.15493
rs12143201	0.568146
rs114489617	0.334609
rs2455119	0.206235
rs116194159	0.602924
rs61759192	0.821192
rs2500297	0.6174
rs12757342	0.261339
rs115611297	0.934279
rs116356993	0.39706
rs2455144	0.368942
rs115783718	0.824841
rs114496206	0.052
rs114483317	0.42509
rs12047667	0.0505487
rs10909931	0.564115
rs2483275	0.435406
rs4648478	0.235609
rs2483278	0.284969
rs77188861	0.304639
rs16824328	0.17163
rs12076855	0.122322
rs2483256	0.16571
rs946760	0.40693
rs946759	0.561937
rs75477577	0.969717
rs2483271	0.176707
rs17395449	0.907628
rs115938161	0.0880853
rs4648485	0.00326353
rs2493310	0.73947
rs12085231	0.40068
rs117381898	0.946951
rs78743764	0.128049
rs2245703	0.331494
rs6666433	0.890218
rs113511153	0.732705
rs2493304	0.108684
rs72633329	0.354625
rs870124	0.465748
rs76856821	0.297461
rs10492937	0.124175
rs2483235	0.560503
rs870171	0.397838
rs2483239	0.219803
rs2493277	0.218476
rs199972068	0.312144
rs2493272	0.540428
rs12728419	0.0298524
rs80306463	0.857656
rs9424295	0.344425
rs79456262	0.245676
rs11808779	0.104374
rs41315284	0.761042
rs113192826	0.77745
rs199684134	0.54082
rs202076079	0.0878351
rs200407453	0.178165
rs201703264	0.35564
rs947349	0.334838
rs41307039	0.495933
rs115852179	0.0167768
rs67181577	0.907908
rs34724272	0.983794
rs2794324	0.223282
rs9970944	0.767088
rs12562983	0.289394
rs34673906	0.104663
rs77282509	0.427609
rs61762173	0.483586
rs79336837	0.153196
rs869697	0.378112
rs7533321	0.096626
rs9628616	0.97566
rs75995598	0.791533
rs4431782	0.397401
rs10909973	0.0513763
rs2821046	0.172134
rs115264380	0.105422
rs2794320	0.37737
rs74469838	0.984604
rs7513275	0.836252
rs60835757	0.267882
rs4648528	0.874913
rs12121341	0.270971
rs113372719	0.551128
rs115139039	0.63169
rs151278945	0.58547
rs2760320	0.190566
rs115919043	0.821121
rs3765689	0.0689082
rs79763413	0.991474
rs76161888	0.396609
rs6697769	0.538055
rs2368544	0.217852
rs875233	0.884403
rs3765696	0.0526239
rs12059505	0.991784
rs116246270	0.0603343
rs3765705	0.435484
rs3765714	0.76639
rs3753206	0.973877
rs114522823	0.350984
rs1885871	0.424737
rs78353993	0.301511
rs78360892	0.728116
rs1078687	0.532561
rs78340412	0.643399
rs115694533	0.247745
rs6424089	0.212854
rs3765761	0.0122711
rs113253012	0.401344
rs1181868	0.284776
rs148799746	0.0775458
rs76597070	0.986828
rs116115802	0.392306
rs41303855	0.879273
rs1181883	0.7192
rs78231122	0.777618
rs11806371	0.0207071
rs144028564	0.769306
rs12081256	0.134952
Affx-89021359	0.87762
Affx-89014433	0.601808
Affx-89025380	0.233755
rs6669358	0.582503
rs187446758	0.480082
rs1181874	0.0847933
rs144089943	0.560517
rs2275837	0.613417
Affx-80267179	0.102605
rs77799767	0.670683
rs11547616	0.020247
rs12563491	0.369698
rs138729139	0.324394
rs2253143	0.527066
rs116528445	0.357126
rs142886325	0.590921
rs34692790	0.972057
rs77454585	0.184337
rs116831330	0.86382
rs148465057	0.50447
rs145728798	0.190758
rs77488694	0.262258
rs77163906	0.702508
rs11578581	0.248105
rs114686914	0.535192
rs10909810	0.181849
rs75683196	0.329912
rs12738235	0.0110892
rs150541762	0.355137
rs79347033	0.955457
rs12071660	0.955865
rs116294018	0.839681
rs114196787	0.0712063
rs145371506	0.655232
rs41315256	0.124134
rs111405753	0.298766
rs4274008	0.507741
rs45555931	0.308664
rs28623548	0.971729
rs78783957	0.64648
rs61770388	0.255825
rs74559159	0.947223
rs66859195	0.777521
rs35265992	0.556723
rs34345080	0.0929693
rs6695346	0.322325
rs28438555	0.00211801
rs61770400	0.715397
Affx-35302402	0.762994
rs7518198	0.459419
rs116446811	0.298744
rs4654480	0.235
rs4654482	0.436011
rs74050439	0.47399
rs10915433	0.473793
rs6681347	0.482531
rs115402422	0.7604
rs6426393	0.498828
rs11578019	0.484982
rs58856511	0.0512516
rs4654448	0.736027
rs10915570	0.104185
rs55866108	0.338303
rs74812776	0.00896315
rs4328052	0.540656
rs12409038	0.449508
rs115563135	0.549653
rs60034634	0.0960252
rs12749761	0.448546
rs10915360	0.865375
rs4391636	0.279394
rs78227912	0.892716
rs4639725	0.880692
rs10915421	0.590255
rs4481820	0.637741
rs55938404	0.493002
rs72629584	0.870544
rs10915428	0.152305
rs7523426	0.509991
rs74049021	0.0908474
rs7548756	0.190315
rs79256816	0.0528188
rs72629594	0.893621
rs4654486	0.861162
rs78231970	0.311633
rs76524407	0.226558
rs12083774	0.409155
rs10915444	0.658106
rs16840831	0.166326
rs12402282	0.40119
rs75291763	0.171723
rs55641642	0.539376
rs4654418	0.770819
rs113485362	0.279015
rs114049972	0.77818
rs7553814	0.028832
rs10915478	0.176137
rs1874268	0.904154
rs6426406	0.518532
rs76563015	0.447667
rs7532225	0.253487
rs11580697	0.920037
rs114639772	0.579153
rs115608881	0.193765
rs966321	0.95613
rs72631052	0.0399214
rs12745470	0.743298
rs74049149	0.174994
rs1390136	0.781387
rs7413845	0.231923
rs115293227	0.556013
rs74049161	0.472763
rs1490413	0.0487358
rs1817914	0.830229
rs2934983	0.927387
rs34591111	0.0899057
rs12073612	0.146633
rs12408012	0.0486613
rs1874269	0.173783
rs12408633	0.824738
rs2130618	0.110062
rs114295570	0.492416
rs72631080	0.828952
rs75704745	0.763681
rs1845635	0.0945219
rs72632742	0.825079
rs115174136	0.0246323
rs4654530	0.627224
rs114342062	0.0569939
rs10915531	0.111234
rs79062302	0.639979
rs1762813	0.765823
rs56165728	0.835984
rs705682	0.585913
rs17453210	0.0543462
rs662036	0.344302
rs12757108	0.270532
rs72633529	0.787799
rs12146149	0.216529
rs55653177	0.659745
rs705690	0.511661
rs350191	0.774248
rs12755079	0.416888
rs4654439	0.78635
rs55989806	0.0373308
rs114427637	0.68179
rs115548333	0.133907
rs75575768	0.472117
rs916405	0.550342
rs74833106	0.112933
rs116325392	0.913579
rs241210	0.275336
rs1541318	0.132714
rs12741243	0.606386
rs2411778	0.337576
rs2176113	0.74531
rs114519157	0.560606
rs553691	0.702655
rs114548240	0.258445
rs10915571	0.571798
rs2411887	0.749397
rs12145928	0.229693
rs77849464	0.255573
rs114777976	0.059905
rs12029434	0.294415
rs77064382	0.367158
rs114237629	0.0347882
rs2071967	0.349985
rs7533451	0.403336
rs12405495	0.614138
rs900501	0.0622085
rs6658098	0.92552
rs11587129	0.907648
rs4654585	0.707948
rs16839447	0.744121
rs78598397	0.96475
rs2071996	0.874966
rs77278319	0.234782
rs114235078	0.607466
rs16839469	0.707694
rs17349117	0.709067
rs60796722	0.917629
rs3886389	0.397153
rs75831216	0.0647429
rs6681520	0.182236
rs4654593	0.265863
rs1483197	0.720251
rs989309	0.953062
rs242056	0.340797
rs12135881	0.653675
rs242048	0.140787
rs36028110	0.968579
rs76770766	0.325801
rs72638877	0.436628
rs371605	0.292123
rs114054111	0.119222
rs115722628	0.8042
rs3766974	0.0966575
rs78266827	0.535343
rs2743980	0.363892
rs144818013	0.219772
rs3766977	0.503821
rs12133924	0.324245
rs12082538	0.207215
rs78287039	0.0840402
rs12122126	0.147456
rs7518369	0.730043
rs10915622	0.138023
rs12742986	0.0420366
rs72639970	0.79903
rs6671286	0.477526
rs10915644	0.0438907
rs114242555	0.79188
rs12044914	0.689031
rs77821625	0.251649
rs115117311	0.0152699
rs12025356	0.110195
rs72634113	0.39039
rs72634122	0.562382
rs115039225	0.242833
rs113426433	0.111779
rs11585038	0.0308304
rs74055305	0.430684
rs61764931	0.488135
rs6658988	0.433731
rs9426488	0.833545
rs12049256	0.032392
rs55790677	0.19354
rs12757225	0.733052
rs10915296	0.00332476
rs10799145	0.340543
rs114377297	0.89423
rs72635316	0.756262
rs12025571	0.613986
rs10915301	0.0407827
rs74836301	0.753045
rs75705882	0.825331
rs6666618	0.737009
rs12736331	0.212895
rs61766693	0.392878
rs116315507	0.424298
rs10158116	0.0573855
rs1870516	0.0592827
rs76601146	0.0656976
rs12070935	0.666503
rs1563793	0.72773
rs143765258	0.0498642
rs79651090	0.943015
rs115021433	0.838354
rs116246934	0.435956
rs77810796	0.604347
rs10915324	0.557169
rs74972820	0.867032
rs113401041	0.526881
rs116183990	0.695355
rs12751551	0.314875
rs922123	0.144878
rs78842089	0.997022
rs10915341	0.523286
rs10915342	0.902367
rs4949171	0.447888
rs56365782	0.297127
rs10492923	0.620626
rs77849574	0.494631
rs4345839	0.482934
rs12411059	0.43033
rs10915365	0.432774
rs79967614	0.60923
rs4076635	0.0772685
rs6698702	0.636815
rs12039641	0.758261
rs78817209	0.978199
rs79053480	0.896077
rs56295354	0.922316
rs9439546	0.410978
rs75422994	0.122369
rs75110355	0.332976
rs10915395	0.591936
rs76258563	0.496349
rs4475768	0.056855
rs16840267	0.00441075
rs112895933	0.103959
rs72852179	0.153115
rs7419115	0.550006
rs35448192	0.323419
rs12034446	0.477059
rs4847582	0.773159
rs7525806	0.0756787
rs11808981	0.305536
rs12746195	0.842063
rs114313011	0.164039
rs12733390	0.161776
rs478357	0.0752549
rs80200284	0.948916
rs72639353	0.658023
rs17457716	0.819133
rs116576652	0.192
rs72639366	0.11343
rs61763309	0.0254506
rs9439550	0.322732
rs115216699	0.911123
rs59194845	0.431001
rs78230742	0.809917
rs76993906	0.930552
rs912994	0.203109
rs77437426	0.994796
rs12410822	0.85779
rs74767203	0.124277
rs79548697	0.397872
rs72639400	0.919002
rs11801490	0.340409
rs61763342	0.0674371
rs34900182	0.870408
rs56093319	0.178976
rs12131421	0.83293
rs113332998	0.627376
rs2355	0.595268
rs12402981	0.0754749
rs76761725	0.362
rs116613992	0.282413
rs12079662	0.241716
rs61759103	0.986261
rs58455457	0.21363
rs12566781	0.321428
rs12023817	0.532051
rs1004125	0.13641
rs9787315	0.354268
rs10907219	0.579937
rs9662668	0.804737
rs79927146	0.66574
rs9729649	0.27955
rs9730418	0.0107583
rs12729096	0.375086
rs72640661	0.084996
rs11260635	0.58942
rs34410881	0.190404
rs9439581	0.484561
rs7515958	0.646101
rs115163362	0.281718
rs4845835	0.917127
rs12078722	0.580543
rs115146518	0.751804
rs11583994	0.641696
rs1291910	0.384339
rs1695639	0.641579
rs1695641	0.252593
rs77452235	0.699066
rs1775418	0.749076
rs61762122	0.278187
rs76037289	0.0670745
rs77884292	0.886824
rs116710214	0.215787
rs770685	0.365319
rs11260661	0.171818
rs9439603	0.385978
rs79319121	0.92692
rs945323	0.209678
rs6701610	0.156862
rs77597942	0.778354
rs35398276	0.517906
rs709184	0.285772
rs72641973	0.497434
rs707591	0.43145
rs6699073	0.45987
rs770701	0.676383
rs2649070	0.81708
rs11579624	0.109515
rs75995367	0.0927493
rs12074462	0.119673
rs2649092	0.663768
rs4845815	0.904291
rs114119915	0.269299
rs72851690	0.22782
rs80030164	0.267256
rs115244944	0.35879
rs72643055	0.607538
rs61763328	0.895432
rs28457723	0.921216
rs7414479	0.122943
rs72643071	0.995064
rs116575633	0.701197
rs75357895	0.440446
rs11121170	0.200308
rs72856113	0.171162
rs11121453	0.573779
rs74051394	0.287876
rs548726	0.960657
rs112282589	0.436914
rs35641267	0.693665
rs56293443	0.432539
rs12737596	0.929167
rs12078643	0.0630318
rs139022622	0.813085
rs113445782	0.139141
rs139767853	0.545335
rs41280798	0.508253
rs1287638	0.317425
rs187947581	0.765503
rs183885357	0.245652
rs1287636	0.276551
rs959240	0.921205
rs34248917	0.66714
rs12058375	0.444902
rs2312464	0.418769
rs72630615	0.610171
rs571655	0.531227
rs12093500	0.626056
rs76978389	0.327578
rs12118405	0.986089
rs551207	0.350065
rs10779677	0.561166
rs116716786	0.448738
rs17028948	0.573879
rs61762130	0.726595
rs11588889	0.370665
rs201065230	0.5023
rs114935498	0.438007
rs531099	0.854371
rs806114	0.941232
rs4908483	0.147664
rs59531860	0.463772
rs3789563	0.624981
rs4908733	0.218852
rs202153711	0.502705
rs114203928	0.407669
rs71629764	0.392053
rs78988914	0.431811
rs72630676	0.899326
rs79760156	0.197907
rs11121183	0.83519
rs7513468	0.862337
rs11582803	0.266285
rs3789531	0.44986
rs2294936	0.510464
rs11583631	0.35638
rs4908763	0.307908
rs2785580	0.470696
rs114606171	0.620994
rs80028342	0.0627674
rs1883606	0.433761
rs1883604	0.83239
rs12034457	0.758594
rs150062924	0.265732
rs61760800	0.19815
rs35020689	0.539863
rs731975	0.81117
rs114162822	0.474173
rs80166192	0.745852
rs11121407	0.370126
rs116735038	0.72038
rs2294713	0.0360386
rs35835676	0.882897
rs3789521	0.695269
rs45596539	0.7606
rs61760806	0.019164
rs200882245	0.845726
rs3747974	0.844328
rs116585811	0.451928
rs114198341	0.0601958
rs188463518	0.533209
rs180888799	0.864914
rs1043971	0.687021
rs142015102	0.333271
rs11590458	0.948804
rs74049515	0.086762
rs61739537	0.566725
rs55687307	0.683724
rs41278926	0.626206
rs116506333	0.129466
rs78630437	0.767874
rs115296355	0.217216
rs72858315	0.133173
rs34853430	0.591043
rs7525856	0.400799
rs114321116	0.0860296
rs742507	0.919215
rs7514677	0.251554
rs111876500	0.0979746
rs146144846	0.260147
rs114452454	0.148466
rs4908892	0.262678
rs11121879	0.388128
rs3170675	0.797738
rs144713080	0.506874
rs61730399	0.0127417
rs141032388	0.931735
rs111400494	0.0600254
Affx-52350272	0.996259
rs11121914	0.709623
rs2986749	0.877424
rs201669114	0.855523
rs74049595	0.563769
rs77948669	0.291434
rs3007434	0.618429
rs932112	0.114187
rs6693391	0.405655
rs12742808	0.948269
rs76948507	0.966883
rs41278020	0.706855
rs147969126	0.449526
rs140284805	0.721563
rs35118458	0.495561
rs114555118	0.22237
rs4908565	0.399025
rs201171	0.0408554
rs11591172	0.748906
rs146030353	0.429238
rs116631064	0.282228
rs138429240	0.515913
rs41278030	0.689241
rs138002206	0.678742
rs17365584	0.973462
rs56150786	0.574236
rs75305802	0.679911
rs115115600	0.840819
rs365650	0.516386
rs11590169	0.945244
rs449250	0.280367
rs17029815	0.0798911
rs12752369	0.836236
rs78116825	0.459171
rs12735232	0.20735
rs17441010	0.049499
rs17441375	0.460738
rs7521838	0.135036
rs185305928	0.228402
rs74429594	0.308337
rs77398102	0.916833
rs72638543	0.143726
rs61780894	0.0800108
rs1828308	0.406722
rs76446959	0.231482
rs112136069	0.237646
rs72638597	0.24555
rs6685802	0.989744
rs71637364	0.953065
rs61780952	0.194495
rs7552540	0.560751
rs11587771	0.290902
rs11120831	0.146735
rs116444891	0.242946
rs17345754	0.304788
rs17345768	0.155536
rs2071917	0.279671
rs182840884	0.521777
rs4908438	0.634249
rs75988591	0.0752062
rs17349921	0.643875
rs76189463	0.101239
rs74051131	0.0731848
rs12032971	0.891554
rs970973	0.736288
rs76619529	0.723984
rs79870337	0.070128
rs56040581	0.970001
rs78335073	0.52515
rs114579811	0.435187
rs80082567	0.733178
rs6680365	0.507714
rs4908604	0.850487
rs17030477	0.0423574
rs72641232	0.206938
rs58258089	0.506244
rs1304712	0.210824
rs72641240	0.442199
rs76288140	0.130822
rs6702562	0.258723
rs114699405	0.0449144
rs114128648	0.0863048
rs17350137	0.150849
rs77558207	0.420277
rs80031760	0.776677
rs6577429	0.263618
rs4908612	0.629521
rs4908613	0.214835
rs78775474	0.994847
rs7541881	0.889065
rs116410651	0.969649
rs112778551	0.848278
rs12025895	0.603926
rs78247133	0.98555
rs10864293	0.755867
rs12404510	0.401736
rs11120899	0.668184
rs72863583	0.744042
rs6674628	0.748504
rs74898392	0.00566792
rs79870386	0.585769
rs72642818	0.392338
rs116210774	0.216456
rs79099964	0.146651
rs71637379	0.594761
rs12134390	0.920653
rs114873015	0.973787
rs6692817	0.438671
rs7537181	0.131654
rs55782820	0.236858
rs4908637	0.92932
rs75822390	0.120421
rs56354201	0.61482
rs9988557	0.158669
rs77058658	0.580873
rs75562159	0.15972
rs74353289	0.516985
rs1725251	0.862619
rs35419744	0.798079
rs1750840	0.814293
rs1616122	0.150259
rs75507805	0.179351
rs6664987	0.902055
rs72642868	0.174502
rs12091424	0.302029
rs1725271	0.43839
rs1725261	0.805458
rs80036816	0.603701
rs12063665	0.166347
rs1193180	0.434644
rs74528821	0.215971
rs1193179	0.361688
rs12067951	0.106151
rs116600349	0.04477
rs1193167	0.108689
rs11120964	0.736389
rs113988924	0.917206
rs76167835	0.577639
rs78815084	0.204138
rs78552027	0.712921
rs34681732	0.803431
rs4908656	0.127801
rs1193159	0.207218
rs12043374	0.506536
rs187258723	0.711632
rs35764813	0.353371
rs4317829	0.351103
rs75065605	0.406331
rs941017	0.926158
rs75386123	0.263847
rs115071930	0.669431
rs6658290	0.0287648
rs17376251	0.741535
rs7555394	0.705338
rs77501220	0.927781
rs17027053	0.64448
rs200318010	0.434125
rs3737907	0.311067
rs144242373	0.479166
rs77914680	0.92378
rs116323785	0.734472
rs6658296	0.857647
rs3011926	0.632431
rs115389505	0.94959
rs80049809	0.611763
rs112434103	0.872021
rs12724413	0.52544
rs115569408	0.68593
rs41278954	0.62623
rs697682	0.971749
rs12141043	0.0773878
rs79423628	0.907304
rs147327372	0.939371
rs142921497	0.785711
rs145213510	0.239793
rs2640909	0.380862
rs144178755	0.461842
rs35072750	0.91062
rs41307858	0.761803
rs228648	0.669096
rs228636	0.917387
Affx-14445234	0.812549
rs72633042	0.914931
rs11121046	0.31753
rs170550	0.962105
rs34216262	0.418349
rs680522	0.611349
rs161803	0.199121
rs76198826	0.161749
rs9657963	0.54534
rs226476	0.409212
rs79866090	0.0274814
rs178932	0.668857
rs71653619	0.131316
rs71653620	0.620343
rs34781518	0.456812
rs72634253	0.253545
rs72634255	0.0271329
rs13374405	0.284773
rs115822521	0.645582
rs11582641	0.27816
rs56296862	0.12731
rs7520669	0.894291
rs11121104	0.281842
rs116284479	0.708556
rs9434615	0.207489
rs9434618	0.400419
rs6701300	0.919838
rs115213768	0.159981
rs17032281	0.321006
rs78872232	0.958496
rs78056657	0.0958523
rs147458259	0.714886
rs6663882	0.223873
rs17509537	0.0985659
rs76164182	0.99605
rs299500	0.806813
rs7513908	0.45877
rs6657240	0.0311332
rs11584255	0.262694
rs55662981	0.128247
rs72862657	0.0462399
rs438895	0.760433
rs78824818	0.977439
rs11121162	0.46282
rs2289730	0.189791
rs199862899	0.814399
rs2289731	0.181906
rs7552012	0.392243
rs4908753	0.871824
rs76419978	0.748252
rs114016237	0.00930466
rs148981427	0.637767
rs201922249	0.338521
rs113121828	0.0197563
rs35608792	0.257737
rs147112611	0.159524
rs115846081	0.273507
rs72636944	0.478638
rs115136021	0.44386
rs1150398	0.358654
rs115344563	0.530533
rs17386406	0.217539
rs1381928	0.896514
rs17387017	0.147916
rs80001448	0.609731
rs7547833	0.475464
rs34703782	0.903486
rs12025126	0.279668
rs114086880	0.326325
rs61784167	0.00255479
rs75485412	0.145398
rs10864365	0.779382
rs17383360	0.237881
rs1284484	0.135775
rs12144387	0.845482
rs10864368	0.366935
Affx-52127471	0.725562
rs56379806	0.892744
rs56264853	0.36675
rs17032809	0.557673
rs12144002	0.754337
rs12129827	0.74713
rs77403967	0.2887
rs4908796	0.587905
rs78847327	0.137738
rs2765512	0.574266
rs78358116	0.576076
rs78639279	0.962991
rs2765523	0.311169
rs116775713	0.41697
rs6699492	0.327532
rs6684149	0.973735
rs2274326	0.709821
rs41278978	0.0423564
rs72641561	0.730908
rs12059715	0.0401862
rs2274332	0.83346
rs74803432	0.239184
rs3765964	0.576364
rs74050967	0.879552
rs11583781	0.236393
rs6577546	0.0934047
rs72642910	0.166514
rs7516862	0.276307
rs12047015	0.99282
rs116662431	0.210346
rs10864377	0.993141
rs144505778	0.105249
rs2039631	0.818798
rs7530465	0.476766
rs769901	0.834997
rs35776221	0.598739
rs9803660	0.233041
rs143892095	0.459975
rs72632913	0.543464
rs141461807	0.782717
rs148873763	0.744489
rs55909245	0.741988
rs140975513	0.0811206
rs2478868	0.244903
rs41280748	0.668729
rs12726360	0.367312
rs41280750	0.835165
rs7555782	0.271783
rs116563540	0.948319
rs61785834	0.480629
rs7518834	0.479678
rs77585961	0.636298
rs6577556	0.252884
rs797251	0.612084
rs115325084	0.750761
rs809972	0.603767
rs797257	0.753599
rs61787669	0.888605
rs72637780	0.851099
rs115652455	0.310178
rs12039077	0.238754
rs72639790	0.955744
rs116293172	0.179999
rs10442700	0.669841
rs10489436	0.538928
rs11576150	0.236388
rs3753165	0.292638
rs140631516	0.728429
rs34580447	0.0949784
rs6688832	0.090507
rs115002815	0.316647
rs9434753	0.755986
rs10746487	0.69101
rs9442580	0.642925
rs61783472	0.825897
rs2072734	0.789086
rs619928	0.939427
rs75581935	0.975611
rs115315451	0.886193
rs9442568	0.905273
rs1294044	0.216312
rs113629973	0.666078
rs564709	0.810537
rs114376140	0.101809
rs732590	0.567602
rs72643839	0.828219
rs479043	0.667083
rs9308446	0.979936
rs80237880	0.039765
rs733893	0.645021
rs12760778	0.80072
rs114425842	0.409535
rs4908854	0.347182
rs59423584	0.165595
rs9308447	0.382308
rs79399729	0.442756
rs4908857	0.660828
rs79247367	0.731577
rs6688312	0.650339
rs116640507	0.992659
rs9442593	0.613742
rs11121406	0.649497
rs74051666	0.85062
rs72645555	0.780356
rs56345592	0.624536
rs12405873	0.907607
rs114591454	0.782709
rs76538438	0.588495
rs78031508	0.985422
rs59804563	0.0046796
rs11121423	0.0126845
rs4926491	0.686812
rs10864425	0.294489
rs6541069	0.865207
rs57883760	0.481487
rs7417127	0.573406
rs11121432	0.921542
rs77011317	0.824007
rs12140494	0.430814
rs72646720	0.222087
rs77189728	0.412604
rs115161668	0.71439
Affx-16116096	0.730804
rs77612465	0.63518
rs116527740	0.80315
rs141162024	0.491479
rs60097082	0.849535
rs11121465	0.500178
rs74925829	0.701276
rs4240896	0.360044
rs111697224	0.898514
rs113910879	0.176834
rs56153814	0.579137
rs4846192	0.266537
rs41278008	0.21074
rs58123801	0.109387
rs114361133	0.760284
rs114393604	0.574449
rs3934934	0.2876
rs28730679	0.771403
rs142907633	0.109951
rs148584143	0.513863
rs10779729	0.436249
rs116003481	0.927674
rs114747243	0.535381
rs4845976	0.0897134
rs72633887	0.596063
rs12738754	0.451286
rs74649083	0.815838
rs74387437	0.861189
rs114201833	0.0261714
rs12032209	0.523856
rs1933734	0.157461
rs115194412	0.508387
rs946275	0.378626
rs79849236	0.693324
rs12406876	0.715677
rs72858090	0.730368
rs76744859	0.206956
rs113469570	0.16883
rs146375448	0.953967
rs1220423	0.243486
rs150726175	0.574775
rs11578833	0.973898
rs145127190	0.757925
rs114105600	0.0773291
rs7528979	0.596513
rs114142295	0.961917
rs74669740	0.807347
rs78508549	0.162054
rs146544433	0.676648
rs12122985	0.0275642
rs11802484	0.503647
rs117391752	0.818944
rs17396340	0.724591
rs111869679	0.502202
rs12069853	0.880356
rs17401190	0.0948591
rs72640309	0.100004
rs41274460	0.486413
rs148481786	0.45346
rs149267056	0.227734
rs1188494	0.660033
rs12724395	0.701798
rs80345587	0.511768
rs115789191	0.960897
rs78459513	0.621662
rs75615671	0.703323
rs1300645	0.502904
rs146240548	0.123802
rs137950953	0.719409
rs142954972	0.31332
rs138842024	0.0424266
rs115332378	0.0882515
rs673254	0.278087
rs79776554	0.317743
rs75629636	0.541591
rs2480782	0.501638
rs76853348	0.0126245
rs12739407	0.96338
rs79335262	0.236683
rs76431309	0.627825
rs6687430	0.614876
rs6664134	0.319413
rs72641432	0.0677268
rs284272	0.754849
rs1471642	0.59349
rs78645175	0.593721
rs11121599	0.716974
rs75229699	0.0310833
rs181557754	0.522042
rs117131266	0.701689
rs56229092	0.65371
rs540329	0.314964
rs61736951	0.979932
rs79792288	0.458601
rs149479567	0.353514
rs76910492	0.891049
rs284315	0.481526
rs113222733	0.275278
rs76001210	0.275003
rs183040637	0.718502
rs4845948	0.515442
rs59061093	0.370618
rs734736	0.51211
rs113981481	0.595972
rs74792874	0.499775
rs11805515	0.338279
rs58810407	0.748782
rs284233	0.470536
rs58551746	0.822313
rs116461502	0.0961223
rs608020	0.917026
rs6700479	0.212805
rs4845953	0.0715752
rs72860191	0.385292
rs4845955	0.355901
rs113841566	0.574427
rs1342904	0.858593
rs11579159	0.218665
rs72643204	0.0818685
rs205484	0.620184
rs58064215	0.921063
rs72643222	0.986304
Affx-4028723	0.828372
rs11121617	0.0904603
rs710137	0.0699872
rs114620619	0.697346
rs761124	0.190127
rs74052514	0.186354
rs1750861	0.515892
rs1776222	0.984633
rs72643240	0.170488
rs2294750	0.577693
rs80028886	0.431518
rs35126763	0.77908
rs1292657	0.506328
rs113775340	0.200361
rs35154018	0.953882
rs34560617	0.0265908
rs115501852	0.533209
rs72643281	0.235576
rs7543046	0.477253
rs1280989	0.606157
rs75572442	0.778307
rs12746189	0.113804
rs1280996	0.260267
rs1280995	0.57615
rs1749882	0.974433
rs75886715	0.163319
rs67978715	0.346162
rs10157927	0.0876771
rs6540955	0.332765
rs74889927	0.0872053
rs72643299	0.657694
rs1280984	0.406742
rs1769663	0.669846
rs116362252	0.684702
rs7521386	0.880854
rs142519961	0.50241
rs1281012	0.103345
rs144723358	0.655811
rs75380881	0.422054
rs75810903	0.608384
rs12030940	0.102415
rs41274494	0.762768
rs11121663	0.474765
rs61775589	0.501389
rs12085319	0.180588
rs56044863	0.310521
rs75524741	0.823937
rs12565727	0.25398
rs35851954	0.374849
rs7547006	0.71816
rs78022785	0.793309
rs11121678	0.768648
rs143981111	0.499423
rs75260969	0.733516
rs61773661	0.581157
rs115102542	0.911433
rs139962539	0.431718
rs149800848	0.254897
rs7536030	0.510295
rs144632025	0.0657845
rs115588772	0.962577
rs115976717	0.728615
rs146839323	0.997308
rs17235675	0.407199
rs41274510	0.63019
rs12732063	0.262209
rs17417751	0.916304
rs72647298	0.295235
rs41274520	0.836738
rs28991002	0.515307
rs28991009	0.465255
rs79619380	0.0531645
rs115259480	0.203029
rs116203135	0.217478
rs146393749	0.307625
rs1074078	0.831054
rs7513418	0.562599
rs114000606	0.219068
rs115828134	0.921563
rs11121720	0.134804
rs78956607	0.198248
rs80241427	0.307117
rs3124629	0.04865
rs2744835	0.714373
rs2993660	0.528678
rs12404709	0.290887
rs116169159	0.318135
rs12410368	0.352281
rs115934719	0.163727
rs77867201	0.128771
rs17419268	0.55367
rs78587628	0.340186
rs77700080	0.165024
rs6690077	0.104277
rs12074336	0.0256929
rs11121734	0.862097
rs17036837	0.684546
rs11585441	0.842678
rs12408351	0.745702
rs4846006	0.883915
rs114638093	0.793985
rs80114831	0.731304
rs79769841	0.951717
rs2745297	0.214392
rs61750330	0.211095
rs2745292	0.0838833
rs75717773	0.690081
Affx-4589848	0.285465
rs114320238	0.170769
rs12754959	0.41898
rs12145643	0.920734
rs61773879	0.614444
rs2817642	0.0742654
rs4845868	0.9231
rs115845680	0.105271
rs80108072	0.898989
rs114570784	0.9429
rs12760507	0.315758
rs7526268	0.0961125
rs116094923	0.273032
rs72638609	0.693428
rs61731861	0.0241141
rs9614	0.289644
rs61773907	0.17052
rs12045158	0.683479
rs909934	0.37474
rs150816569	0.866999
rs58092895	0.228043
rs3117066	0.263537
rs115224359	0.684001
rs148957324	0.0133197
rs143687287	0.395629
rs2336031	0.438541
rs9430208	0.729395
rs11121800	0.00127333
rs1534990	0.458034
rs6657454	0.0575073
rs79398623	0.816101
rs76651564	0.970784
rs143337024	0.0739105
rs12565097	0.342037
rs72638650	0.150675
rs7414943	0.287153
rs77681396	0.518667
rs4846033	0.18949
rs10864532	0.736851
rs12095517	0.936208
rs17875913	0.857287
rs6540992	0.880061
rs17875990	0.0836345
rs144060195	0.374369
rs72638664	0.942988
rs17875994	0.717567
rs11121824	0.901774
rs41394446	0.754089
rs45525835	0.596555
rs9651118	0.91341
rs4846054	0.720365
rs34994762	0.599937
rs61776077	0.533048
rs41275480	0.590339
rs148630210	0.770115
rs150830522	0.482954
rs5065	0.133329
rs61761973	0.183729
rs35640285	0.713964
rs5229	0.504393
rs34241762	0.245407
rs74493073	0.691247
rs115263815	0.821243
rs77217608	0.0212693
Affx-4686055	0.6401
rs7551175	0.535754
rs142978362	0.206697
rs149425237	0.822291
rs2236055	0.124119
rs141725275	0.435241
Affx-4698845	0.752826
rs115537395	0.0170847
rs142271930	0.0893909
rs11553925	0.625085
rs2878737	0.637161
rs1208992	0.062309
rs6541013	0.103962
rs6662910	0.773467
rs6684143	0.176584
rs190201473	0.0706174
rs1201113	0.543448
rs72641068	0.0587667
rs12409087	0.208975
rs2230622	0.622216
rs11569869	0.208907
rs72641094	0.801602
Affx-35292235	0.650503
rs11569895	0.453104
rs4846094	0.389472
rs2486316	0.995205
rs2230625	0.995535
rs11569922	0.514663
rs603879	0.7513
rs3766735	0.519166
rs816046	0.405689
rs141539189	0.163
rs144498730	0.171187
rs1148467	0.710085
rs116095144	0.184197
rs11587549	0.66806
rs75711809	0.344924
rs75160808	0.321755
rs1148458	0.395435
rs5745989	0.043564
rs653667	0.7083
rs5746059	0.500115
rs17884378	0.821811
rs1061628	0.207458
rs5746073	0.922494
rs76802657	0.889718
rs12563166	0.165727
rs4846100	0.757967
rs235256	0.78952
rs116415833	0.104475
rs61774897	0.467869
rs12407578	0.845885
rs144311414	0.722102
rs72642646	0.411437
rs145303326	0.423437
rs150598243	0.346572
rs28551666	0.312656
rs78224706	0.209441
rs6541019	0.715971
rs17457661	0.781186
rs77455341	0.290547
rs74760183	0.722741
rs17346480	0.445852
rs12746212	0.00690167
rs112605550	0.685323
rs74899782	0.501013
rs12137084	0.438786
rs12408116	0.654349
rs9783054	0.337156
rs11121918	0.157274
rs7543599	0.647652
rs76254335	0.628642
rs56060440	0.0914537
rs55836856	0.902809
rs11121923	0.556114
rs2038118	0.402004
rs77572097	0.646968
rs115848887	0.525257
rs6659122	0.251908
rs4240900	0.0974627
rs12132158	0.84348
rs77917653	0.285838
rs61776834	0.878492
rs4846126	0.889349
rs72642702	0.607019
rs12044197	0.449341
rs6679088	0.371068
rs148358973	0.0219665
rs114161112	0.00907899
rs12117229	0.918787
rs76272827	0.562477
rs3010930	0.113713
rs12067701	0.767922
rs57668808	0.876391
rs2256901	0.356506
rs114162298	0.879328
rs142659885	0.619041
rs146900669	0.612834
rs116794853	0.132154
rs12760146	0.639524
rs7524074	0.0921707
rs72644525	0.34581
rs115141249	0.439267
rs11121959	0.116257
rs10779772	0.0910819
rs3000859	0.469008
rs77734577	0.101733
rs11121969	0.111455
rs6662299	0.0353065
rs116667599	0.965483
rs71647059	0.323564
rs41301981	0.590338
rs12037960	0.00541997
rs79453084	0.311726
rs41303871	0.936162
rs115890710	0.0519227
rs114218713	0.324498
rs9724654	0.0150228
rs147549487	0.541733
rs142653021	0.160053
rs56104949	0.256683
rs28488227	0.209168
rs55971446	0.404572
rs2179303	0.733278
rs201446830	0.867121
rs201993208	0.956056
rs199886862	0.995776
rs12128613	0.895676
rs3013105	0.738006
rs2940315	0.280079
rs11586932	0.571345
Affx-4972073	0.154698
rs114246014	0.562943
rs3845608	0.502783
Affx-4972922	0.217272
rs75426602	0.109813
rs355049	0.101779
rs7545978	0.989323
rs72646371	0.985971
rs11576472	0.540485
rs2940305	0.324592
rs2282189	0.599035
rs61745339	0.638077
rs76062973	0.849003
rs3856278	0.541671
rs72646395	0.157594
rs80006697	0.928835
rs77828429	0.636977
rs17389711	0.609866
rs6684199	0.127787
rs61516987	0.700552
rs11485053	0.750059
rs12404716	0.0589711
rs241908	0.57424
rs61777776	0.988771
rs61777777	0.53939
rs113350533	0.325524
rs1148454	0.657641
rs188117194	0.338193
rs74226261	0.841525
rs2788749	0.857758
rs442112	0.245062
rs2483134	0.572712
rs35299232	0.514018
rs92406	0.343663
rs79813761	0.0723792
rs2486188	0.863293
rs67913176	0.46468
rs1772635	0.11528
rs111800791	0.92267
rs12408369	0.641901
rs79290973	0.0972597
rs76117131	0.0558879
rs77349561	0.365106
rs74406995	0.415481
rs76933461	0.805934
rs12749066	0.790627
rs113495375	0.136401
rs75417771	0.319775
rs144029481	0.00902113
rs115140359	0.575468
rs6670001	0.740047
rs55736369	0.0515789
rs77479053	0.467376
rs41269799	0.731771
rs17346675	0.0684327
rs11579363	0.768034
rs2308040	0.0607215
rs41269807	0.945451
rs41269809	0.851119
rs148083107	0.349839
rs147431796	0.632278
rs1203646	0.973293
rs79887378	0.308668
rs2697992	0.577324
rs11803035	0.485232
rs2281167	0.708704
rs2281164	0.802591
rs72635693	0.0766834
rs72635695	0.447915
rs61775135	0.389025
rs2744683	0.0050142
rs202013308	0.897783
rs72637672	0.846696
Affx-5023228	0.0637466
rs76148380	0.949248
rs6702813	0.0212218
rs12028630	0.372461
rs61775154	0.598874
rs114764995	0.965169
rs146177359	0.0843294
rs72639014	0.581905
rs7546945	0.825473
rs11806865	0.779406
rs34740682	0.21193
rs74723844	0.514428
rs78060822	0.0454464
rs2744656	0.263152
rs9287293	0.624668
rs10737914	0.512073
rs114910289	0.896094
rs17350970	0.0297001
rs2744645	0.747796
rs6429802	0.735396
rs75105468	0.563515
rs114507719	0.0556022
rs56011108	0.948946
rs7543809	0.196008
rs1203703	0.407006
rs10803433	0.354188
rs17351026	0.493106
rs61777395	0.712737
rs12028319	0.612373
rs76243963	0.00198105
rs1203702	0.159316
rs80132111	0.0932556
rs10489150	0.280047
rs12127981	0.170546
rs17351075	0.720822
rs12035581	0.730234
rs76783481	0.368192
rs77079888	0.112941
rs75619775	0.631958
rs10803440	0.293383
rs79129028	0.519599
rs72640516	0.250741
rs12127946	0.0269664
rs4661465	0.339844
rs12135527	0.496618
rs10733142	0.817834
rs74483393	0.259692
rs77713952	0.201948
rs77700436	0.11166
rs4661468	0.251478
rs7527437	0.361283
rs72641642	0.942687
rs12754997	0.871738
rs113869187	0.0793025
rs12746681	0.044869
rs9660013	0.524582
rs12037685	0.46869
rs6661697	0.592203
rs34273060	0.448138
rs79458940	0.22553
rs10928016	0.489891
rs78603207	0.27767
rs78609359	0.132729
rs116350149	0.423542
rs4661478	0.42391
rs2185241	0.457746
rs11591032	0.465443
rs10928050	0.722347
rs17354050	0.682313
rs17398014	0.762064
rs614719	0.256339
rs115895161	0.968122
rs116600476	0.0176761
rs184903075	0.570884
rs11809915	0.38134
rs4478803	0.194911
rs61771841	0.780694
rs116719116	0.981678
rs11582145	0.647067
rs78686313	0.837901
rs7542111	0.321978
rs10928060	0.650714
rs72644446	0.486546
rs114041233	0.217697
rs77391905	0.930111
rs1361337	0.311747
rs1538534	0.0286275
rs7527290	0.210926
rs10927407	0.0192572
rs1416625	0.547604
rs12040453	0.527757
rs72644455	0.447497
rs946481	0.096931
rs61771855	0.662237
rs74834083	0.265006
rs17395713	0.172925
rs79147182	0.392571
rs703798	0.916342
rs6672340	0.957705
rs112139232	0.36123
rs76589709	0.0357226
rs1539170	0.211106
rs3888224	0.919826
rs12563421	0.446042
rs1410752	0.976241
rs7549457	0.366586
rs2149512	0.819717
rs16850197	0.475721
rs12141361	0.0632089
rs74057198	0.380207
rs34446132	0.0716298
rs116324134	0.753061
rs61771864	0.851449
rs116851506	0.0965032
rs79397849	0.473029
rs11578066	0.642184
rs4450012	0.374338
rs72645933	0.0499027
rs114235500	0.0600313
rs2486768	0.974007
rs10927439	0.336446
rs9429230	0.33884
rs2480057	0.426333
rs77662416	0.555532
rs72645956	0.798655
rs75010668	0.653084
rs11804898	0.0712222
rs78244353	0.956691
rs6429664	0.503407
rs79065569	0.222954
rs72645984	0.937704
rs77108886	0.980111
rs4276916	0.477667
rs114937229	0.303967
rs114040514	0.627173
rs12031233	0.182677
rs4661290	0.744414
rs75518360	0.937208
rs115796809	0.412662
rs72647619	0.569414
rs116458387	0.187164
rs113067057	0.0953603
rs72647625	0.217278
rs12096315	0.28867
rs34103159	0.234004
rs76924483	0.0183652
rs148357520	0.826583
rs12354173	0.229006
rs36092172	0.586783
rs12568088	0.109751
rs75654652	0.924603
rs116054106	0.290413
rs12037545	0.799588
rs79033096	0.0777929
rs115173799	0.801786
rs115797591	0.42969
rs16850760	0.582954
rs72636626	0.588779
rs2050126	0.515723
rs12096885	0.371867
rs79060551	0.0249276
rs75837905	0.519795
rs12132834	0.68597
rs72636633	0.816486
[truncated: 285,425+ more rows]
